# Supplementary material for: Behavior-specific occurrence patterns of Pinyon Jays (Gymnorhinus cyanocephalus) in three Great Basin study areas and significance for pinyon-juniper woodland management
Source: PLoS One. 2021 Jan 27;16(1):e0237621. doi: 10.1371/journal.pone.0237621 (PMC7840058; doi:10.1371/journal.pone.0237621)
Supplement: S1 Table — All data used for data visualizations, ordinations, and logistic regression analysis. Each record refers to either a behavior-specific Pinyon Jay location or a control site. Each record includes various locational and data category attributes, including decimal latitude and longitude, along with all habitat attributes considered for inclusion in analysis, as described in Table 2. All attribute headers are sufficiently explicit to be self-explanatory when viewed in conjunction with Table 2. Definitions of codes for habitat types (which were not used in any analysis or data visualization) are available in Alexander 1988 [60]. Missing data are intrinsic to the FIA data set. (XLSX) [file pone.0237621.s001.xlsx]

## Sheet: Data
Record_ID	Latitude	Longitude	Point_Type	Behavior_Type	Region_Level1	Region_Level2	FIA_Plot	Year_FIA_Assessed	Month_FIA_Assessed	Elevation (feet)	Slope (percent)	Habitat_Type	Stand_Age (years)	Stand_Density_Index	Canopy_Cover (percent)	Tree_Cover (percent)	Shrub_Cover (percent)	Forb_Cover (percent)	Grass_Cover (percent)	Woody_Debris (category 1)	Woody_Debris (category 2)	Woody_Debris (category 3)	Woody_Debris (category 4)	Woody_Debris (category 5)	Woody_Debris (category 6)	Woody_Debris (category 7)	Distance to Road (km)	Disturbance	Disturbance_Type	Distance to Edge (m)
163180281	42.1536	-113.539	Control	Control	Southern Idaho	ID	80281	2013	7	6090	14	43020	98	20.8084	2	1.5	2.25	2.25	1	1	0	0	4	12	4		7	No	None	14
163181302	42.0621	-113.664	Control	Control	Southern Idaho	ID	81302	2014	4	6330	25	233999	107	283.119	49	50.25	2.25	1	3	5	1	0		4			7	No	None	1699
163183556	42.1448	-113.608	Control	Control	Southern Idaho	ID	83556	2011	5	5590	25	43020	61	196.181	63	14	3	1	10	3	0	0		3			6	No	None	342
163186155	42.009	-113.958	Control	Control	Southern Idaho	ID	86155	2010	5	5170	4	43020	145	216.448	32	1.5	3.25	1	2.25	2	0	0			3		6	No	None	415
163188142	42.0572	-113.904	Control	Control	Southern Idaho	ID	88142	2016	5	5510	40	43020	92	47.5908	8	6.5	1.25	1.5	8.25	3	5	3	4	8	24		4	Yes	Fire damage (from crown and ground fire, either prescribed or natural	740
163188197	42.4744	-113.496	Control	Control	Southern Idaho	ID	88197	2015	5	5160	66	43020	232	358.18	34	27	2.75	1.25	5.75	1	0	0		8	4		6	No	None	390
163188413	42.0994	-113.96	Control	Control	Southern Idaho	ID	88413	2015	10	5170	91	43020	188	245.393	46	36.5	3.25	3.25	15.5	4	0	0	4				7	No	None	762
320780290	40.9414	-114.624	Control	Control	Southern Idaho	Northeastern_NV	80290	2014	11	7070	50	44100	236	276.93	48	28.25	0.75	1	1.25	29	4	0	0	4	0		6	No	None	1850
320780485	40.3195	-115.594	Control	Control	Southern Idaho	Northeastern_NV	80485	2017	10	6890	20	44100	69	217.675	53	46.5	5.5	1.25	16.25	13	6	1	4	0	0		5	No	None	312
320780491	40.7267	-114.81	Control	Control	Southern Idaho	Northeastern_NV	80491	2012	8	6330	32	44100	88	240.577	27	17.75	3.25	0.5	1.25	6	0	0	3	0	0		7	Yes	Drought	1364
320780699	40.6327	-114.636	Control	Control	Southern Idaho	Northeastern_NV	80699	2013	9	7430	43	44100	250	299.83	31	33.25	0.25	1	1	4	1	0	4	24	8	4	5	No	None	3218
320780740	41.0709	-114.317	Control	Control	Southern Idaho	Northeastern_NV	80740	2017	8	6420	7	44106	86	105.621	21	28.6667	18.3333	1.66667	4.66667	3	0	1	4	0	0		8	No	None	1385
320780762	40.9002	-114.629	Control	Control	Southern Idaho	Northeastern_NV	80762	2010	11	6300	21	44102	141	172.213	34	10	16.75	1.5	4.75	63	2	1	6	3	0		8	No	None	268
320781620	40.5864	-114.762	Control	Control	Southern Idaho	Northeastern_NV	81620	2010	11	6590	8	44112	115	169.041	39	7.25	17	3	5	14	2	0	3	3	0		4	No	None	1206
320781654	40.2242	-114.472	Control	Control	Southern Idaho	Northeastern_NV	81654	2012	10	6860	31	44106	85	91.9224	14	12.25	3.5	0.75	5.5	21	2	1	0	6	0		7	Yes	Insect damage to trees, including seedlings and saplings	988
320781670	40.1307	-114.372	Control	Control	Southern Idaho	Northeastern_NV	81670	2012	9	6480	9	44100	548	274.189	25	23	2.25	1	1.75	1	0	0	0	6	9		6	No	None	257
320782255	40.2567	-115.081	Control	Control	Southern Idaho	Northeastern_NV	82255	2011	5	6680	25	44100	0	0	0	0	9	2.75	47.5	0	0	0	0	6	0		7	No	None	703
320782335	40.5112	-115.88	Control	Control	Southern Idaho	Northeastern_NV	82335	2011	8	6190	10	44100	87	22.5292	0	4.5	2.25	1.25	35.75	2	0	0	3	0	0		6	No	None	0
320782651	40.2594	-114.284	Control	Control	Southern Idaho	Northeastern_NV	82651	2014	3	7110	29	44114	172	118.127	21	23.25	3	1	0.75	6	1	1	0	0	4		5	No	None	1419
320782686	41.8227	-114.123	Control	Control	Southern Idaho	Northeastern_NV	82686	2015	11	5750	9	202999	0	0	0	0	1.5	0	31.25	5	7	0		4			7	Yes	Fire damage (from crown and ground fire, either prescribed or natural	2080
320783443	41.0352	-114.807	Control	Control	Southern Idaho	Northeastern_NV	83443	2012	10	7060	41	44100	236	213.641	28	18.75	0	0.75	2.5	20	2	5	12	9	6		6	Yes	Drought	1954
320783470	40.3545	-114.584	Control	Control	Southern Idaho	Northeastern_NV	83470	2010	11	7200	19	44100	131	233.73	42	5	1.25	1	1	20	3	0	3	15	0		7	Yes	Disease damage to trees, including seedlings and saplings	1016
320783984	40.1427	-115.12	Control	Control	Southern Idaho	Northeastern_NV	83984	2017	10	6630	12	44100	232	173.726	15	17.5	6.75	1	1	0	0	0	4	0	4		6	No	None	276
320784064	41.3413	-114.317	Control	Control	Southern Idaho	Northeastern_NV	84064	2012	8	6960	22	44100	243	229.401	32	18	8.5	0.75	3.75	14	0	0	12	9	3		5	No	None	4231
320784428	40.2333	-115.177	Control	Control	Southern Idaho	Northeastern_NV	84428	2012	6	7730	47	44100	146	37.0704	14	12.25	1	2.5	1	11	1	0	0	0	0	3	7	No	None	1413
320784733	41.1307	-114.797	Control	Control	Southern Idaho	Northeastern_NV	84733	2017	10	6450	8	44100	0	0	1	0	8	13	20	0	0	0	8	4	0		6	No	None	0
320784746	41.0748	-114.62	Control	Control	Southern Idaho	Northeastern_NV	84746	2014	9	6630	46	233999	186	258.021	0	23.75	0	2.75	3.5	3	0	0	0	0	4		5	No	None	216
320785068	40.1744	-115.331	Control	Control	Southern Idaho	Northeastern_NV	85068	2015	5	7490	31	44100	118	181.34	29	27.5	6.25	1	1.5	8	0	0	4	0	4		9	No	None	2660
320785394	41.035	-114.62	Control	Control	Southern Idaho	Northeastern_NV	85394	2010	11	6380	23	44104	207	155.846	20	5.5	2	2.25	7.5	22	0	0	6	0	0		7	No	None	907
320785403	40.8342	-114.587	Control	Control	Southern Idaho	Northeastern_NV	85403	2011	6	6760	50	44100	100	310.919	31	30	4.75	1	4.75	8	4	0	3	0	9	9	9	No	None	1984
320785543	41.0272	-114.318	Control	Control	Southern Idaho	Northeastern_NV	85543	2012	7	6850	13	44132	86	129.295	39	24.5	13.25	0.75	3.5	5	0	0	3	0	0		6	No	None	100
320785616	41.0095	-114.286	Control	Control	Southern Idaho	Northeastern_NV	85616	2011	5	6630	26	44100	80	165.684	50	35	1.75	1	6.25	6	0	0	3	3	0		9	No	None	1772
320785764	41.1165	-114.265	Control	Control	Southern Idaho	Northeastern_NV	85764	2015	10	6960	45	44100	231	188.227	45	37.5	2.75	0	1.25	26	3	1	16	4	4		8	No	None	2254
320786298	40.2822	-115.233	Control	Control	Southern Idaho	Northeastern_NV	86298	2013	8	7000	36	44100	247	389.113	22	31.75	0.5	1	1	5	0	0	0	4	0		5	No	None	1275
320786326	40.7641	-114.573	Control	Control	Southern Idaho	Northeastern_NV	86326	2014	10	6240	38	44106	64	98.7795	12	26.5	14	2.25	5	0	0	0	0	4	0		7	No	None	587
320786348	40.5583	-114.307	Control	Control	Southern Idaho	Northeastern_NV	86348	2010	11	7630	35	44100	203	287.062	44	0	0	0	0	0	0	0	6	9	3		7	No	None	2580
320786369	40.148	-115.537	Control	Control	Southern Idaho	Northeastern_NV	86369	2011	5	6990	30	44100	86	220.478	54	43.75	10	3.5	8	5	2	0	12	3	6		7	No	None	840
320786436	40.5547	-115.761	Control	Control	Southern Idaho	Northeastern_NV	86436	2017	9	5780	22	202999	71	183.774	28	29.75	2.25	2.25	3	5	0	0	0	4	0		7	No	None	2178
320786660	41.564	-114.184	Control	Control	Southern Idaho	Northeastern_NV	86660	2010	11	6020	39	202999	223	239.131	36	5.75	1.5	1.75	22.5	3	1	0			3		6	No	None	1555
320786846	40.5867	-114.694	Control	Control	Southern Idaho	Northeastern_NV	86846	2011	6	6750	30	44100	153	397.15	51	41	0.75	1.75	4.5	7	2	2	0	6	3		7	No	None	1651
320786866	40.3146	-114.885	Control	Control	Southern Idaho	Northeastern_NV	86866	2015	9	7230	18	44100	262	252.364	44	27	1.25	0	1.25	11	2	0	4	0	0		4	No	None	1865
320787102	40.1901	-115.294	Control	Control	Southern Idaho	Northeastern_NV	87102	2017	6	6680	12	44114	154	147.981	23	24.75	15.75	1.25	2.75	2	0	0	0	4	0		9	No	None	3121
320787352	40.7674	-114.803	Control	Control	Southern Idaho	Northeastern_NV	87352	2010	11	5880	31	44100	244	348.293	29	3.25	2.5	1	1	9	0	0	0	6	9		6	No	None	890
320787443	40.6357	-114.819	Control	Control	Southern Idaho	Northeastern_NV	87443	2017	10	6760	22	44100	224	150.863	26	21	2.5	1	4	15	3	1	0	4	0		8	No	None	1609
320787540	41.6985	-114.175	Control	Control	Southern Idaho	Northeastern_NV	87540	2012	7	6410	48	202999	0	38.3761	19	1.75	1.5	1.5	25	1	0	0		12			4	No	None	0
320788643	40.6215	-114.227	Control	Control	Southern Idaho	Northeastern_NV	88643	2016	11	6760	27	44102	155	273.755	26	22.75	3.5	1	1.25	0	0	0	4	4	4		8	No	None	1139
320788872	40.8449	-114.276	Control	Control	Southern Idaho	Northeastern_NV	88872	2010	11	6070	22	44104	170	273.807	41	12.75	3.75	1.25	2	0	0	0	0	6	0		7	No	None	1377
320789148	41.0726	-114.263	Control	Control	Southern Idaho	Northeastern_NV	89148	2014	11	7010	40	44106	120	263.038	52	32.5	6	1.25	7.25	42	0	0	0	8	0		5	No	None	2703
320789235	40.3063	-114.231	Control	Control	Southern Idaho	Northeastern_NV	89235	2015	9	6650	12	44104	243	188.663	25	19.25	13.25	0.25	1.5	3	0	0	4	4	0		6	No	None	947
320789273	40.5401	-114.996	Control	Control	Southern Idaho	Northeastern_NV	89273	2016	5	6480	7	44104	215	242.041	25	29.75	8.25	3	10.25	11	8	7	12	0	0		5	No	None	0
320789341	40.1441	-115.36	Control	Control	Southern Idaho	Northeastern_NV	89341	2011	6	7590	18	44106	199	118.858	24	18.75	8	2.75	5.5	3	1	0	3	0	3		7	No	None	1383
320789726	41.6097	-114.183	Control	Control	Southern Idaho	Northeastern_NV	89726	2017	8	5930	14	202999	347	87.9339	11	10.75	9	1.25	16.75	1	0	0	4	8			7	No	None	-25
320789899	40.3122	-114.477	Control	Control	Southern Idaho	Northeastern_NV	89899	2017	9	6490	5	44104	250	95.5934	18	20.25	6.25	1.25	3	3	5	0	0	16	4		7	No	None	1271
320790145	40.3169	-114.939	Control	Control	Southern Idaho	Northeastern_NV	90145	2013	8	7700	36	44100	154	112.207	31	34.75	4.75	1.25	1.75	4	1	1	0	4	0		7	No	None	2056
320790569	40.3462	-114.894	Control	Control	Southern Idaho	Northeastern_NV	90569	2011	6	6720	30	44100	126	231.667	26	21.75	1.75	1	2.75	1	0	0	0	6	0		7	No	None	2007
320790583	41.7009	-114.291	Control	Control	Southern Idaho	Northeastern_NV	90583	2011	11	6160	38	44100	118	69.9024	15	11.6667	5.33333	1	14.3333	0	0	0		3			4	No	None	-30
320790602	41.0335	-114.567	Control	Control	Southern Idaho	Northeastern_NV	90602	2011	6	6920	8	44100	36	133.719	26	31.75	17.75	4.5	3.25	1	0	0	3	6	0		7	No	None	4911
320791235	41.3008	-114.376	Control	Control	Southern Idaho	Northeastern_NV	91235	2012	7	7060	25	44105	175	307.338	37	14	2.25	1.25	13	21	6	3	0	6	0		5	No	None	2588
320791551	40.9516	-114.867	Control	Control	Southern Idaho	Northeastern_NV	91551	2015	5	6380	18	44100	145	59.2307	10	9.5	7.5	1	1	2	0	0	8	0	0		7	No	None	1528
321580343	39.7536	-117.469	Control	Control	Central Nevada	Central_NV	80343	2012	6	6370	30	44100	0	0	0	0.25	0.75	1.25	26.75	0	0	0		30	6		7	No	None	2782
321581019	39.7957	-116.822	Control	Control	Central Nevada	Central_NV	81019	2011	9	7770	45	44110	60	207.505	32	20.75	3	1	1	5	2	1			3		8	No	None	3583
321581576	39.6635	-116.647	Control	Control	Central Nevada	Central_NV	81576	2012	7	7530	37	44132	116	152.123	20	12.5	2	0	12.75	19	1	0		3	3		7	No	None	368
321581668	39.2402	-117.679	Control	Control	Central Nevada	Central_NV	81668	2013	5	7200	52	233999	198	73.9303	20	15.25	4.25	1	1.25	3	1	0		4			6	No	None	1080
321582328	39.7508	-117.235	Control	Control	Central Nevada	Central_NV	82328	2011	11	6490	40	44100	41	118.138	13	8.5	0	0	9.5	9	2	0		24			6	Yes	Disease damage to trees, including seedlings and saplings	1800
321582480	39.3492	-117.638	Control	Control	Central Nevada	Central_NV	82480	2014	5	7120	45	44100	175	67.9782	21	18.75	10.5	1	4	2	0	0	8		4		7	No	None	149
321582667	40.3827	-116.941	Control	Control	Central Nevada	Central_NV	82667	2012	9	5840	70	44100	75	59.2547	18	8.75	27.25	1	1.25	22	4	1	6	3	0		6	No	None	1642
321582959	39.4357	-117.001	Control	Control	Central Nevada	Central_NV	82959	2015	11	7620	35	44100	62	44.4752	13	15.3333	18	0.666667	2	0	0	0		8	4		6	No	None	5100
321582972	39.615	-117.466	Control	Control	Central Nevada	Central_NV	82972	2015	11	7850	45	44100	66	67.7863	31	30	17.6667	0	2.33333	0	0	0		4			6	No	None	3200
321582982	39.1861	-116.799	Control	Control	Central Nevada	Central_NV	82982	2016	7	7710	20	44100	197	308.608	46	50.75	0.25	1.5	1.5	6	1	1	4		4		5	No	None	3800
321583111	39.7545	-117.056	Control	Control	Central Nevada	Central_NV	83111	2013	6	6630	30	44112	124	126.742	28	17.5	3.25	1	1.5	4	0	0		8			6	No	None	743
321584327	39.3935	-117.122	Control	Control	Central Nevada	Central_NV	84327	2012	5	7010	36	44100	83	277.501	60	40.25	12.75	3.5	10.25	53	13	5	4		4		4	No	None	848
321584473	39.6632	-116.948	Control	Control	Central Nevada	Central_NV	84473	2012	9	7310	47	44131	198	13.4259	7	8	26.5	1	3.75	5	2	1	6				7	No	None	2700
321585258	39.7483	-117.004	Control	Control	Central Nevada	Central_NV	85258	2015	11	7710	35	44100	97	99.4554	45					0	0	0		24	8		6	No	None	2913
321585895	39.2584	-117.697	Control	Control	Central Nevada	Central_NV	85895	2009	11	7370	25	44100	84	51.8677	12	2.5	13	2.25	7.25	2	0	0				3	6	No	None	3418
321586092	40.2051	-117.418	Control	Control	Central Nevada	Central_NV	86092	2013	9	6550	75	202999	127	68.3333	9	10	10.5	1	2.5	3	0	0	4	4			5	No	None	3865
321586294	39.2127	-117.41	Control	Control	Central Nevada	Central_NV	86294	2012	5	7760	30	44101	129	285.707	42	34.5	0	0.25	2	0	1	0		3	3		7	No	None	1985
321586518	39.6623	-117.063	Control	Control	Central Nevada	Central_NV	86518	2011	11	6520	30	44100	101	149.338	27	7.25	1.75	1	6	42	3	0			9		6	Yes	Disease damage to trees, including seedlings and saplings	614
321586604	39.2094	-117.466	Control	Control	Central Nevada	Central_NV	86604	2012	5	7220	15	44106	135	157.735	31	37.5	2.75	0.5	3.75	0	0	0			6		7	No	None	3619
321586641	39.3001	-117.699	Control	Control	Central Nevada	Central_NV	86641	2012	6	7680	30	44100	116	126.983	29	16.25	7.5	2.25	4.75	35	6	0	3	9	6		7	No	None	6440
321586792	39.3871	-116.597	Control	Control	Central Nevada	Central_NV	86792	2010	6	7010	20	44106	78	149.044	41	3.5	4.75	1	1.25	5	0	1	3	6	0		6	No	None	722
321586799	40.0234	-116.773	Control	Control	Central Nevada	Central_NV	86799	2010	11	6500	8	202999	118	157.589	49	12.5	2	0.25	1.25	0	0	0	6				7	Yes	Fire damage (from crown and ground fire, either prescribed or natural	2162
321588548	39.6642	-117.403	Control	Control	Central Nevada	Central_NV	88548	2012	4	6450	20	44106	172	0	12	22.6667	9.33333	1	11.6667	0	0	0			6		5	No	None	-90
321589233	39.6352	-116.736	Control	Control	Central Nevada	Central_NV	89233	2012	7	6790	15	44104	150	313.345	40	31.75	1.25	0	2.75	28	2	0	3	6	15		8	No	None	1042
321589301	39.479	-117.581	Control	Control	Central Nevada	Central_NV	89301	2012	5	7110	40	44100	137	173.382	40	41.25	0.5	1	8.75	6	1	0		3			5	No	None	649
321589330	39.2579	-117.353	Control	Control	Central Nevada	Central_NV	89330	2013	6	6800	25	44100	153	216.046	47	31.75	2.25	1	1.75	4	1	0	4				7	No	None	988
321589863	39.2136	-116.771	Control	Control	Central Nevada	Central_NV	89863	2012	5	7490	38	44106	96	200.079	35	32.25	4	0	20	4	2	1	6	6			7	No	None	4201
321589963	39.3487	-117.056	Control	Control	Central Nevada	Central_NV	89963	2012	11	7980	70	44121	183	81.4907	17	16.5	3.5	0.5	1	0	0	0			9		7	No	None	1809
321590166	39.6613	-117.006	Control	Control	Central Nevada	Central_NV	90166	2012	6	7130	8	44112	81	188.045	45	29.5	1.75	1.25	3.25	2	0	0		6	3		8	No	None	895
321590357	40.1108	-116.714	Control	Control	Central Nevada	Central_NV	90357	2012	7	6000	16	44104	158	91.6265	23	13.25	6.5	1.25	1.75	2	0	0	0	3	0	3	5	No	None	1291
321590554	39.1657	-117.523	Control	Control	Central Nevada	Central_NV	90554	2012	11	8120	55	44121	108	143.497	55	50	3	1	1.25	4	1	0			3		7	No	None	2801
321590634	39.1705	-117.116	Control	Control	Central Nevada	Central_NV	90634	2016	10	6890	37	44100	76	197.039	45	46.75	4	3	1	2	0	0	4	4	4	4	6	No	None	770
321590973	39.7109	-117.303	Control	Control	Central Nevada	Central_NV	90973	2016	5	6200	35	44100	177	156.213	20	26	3.75	2	4.75	7	4	0		4			5	No	None	575
321591337	39.1877	-116.743	Control	Control	Central Nevada	Central_NV	91337	2010	8	7180	35	44100	153	194.696	43	7.75	1.25	1	2.25	3	0	0	6	3	3		7	No	None	565
321591581	39.6132	-116.71	Control	Control	Central Nevada	Central_NV	91581	2016	5	7580	55	44121	93	248.262	67	52	1.25	2.5	3.75	17	1	0			8		7	No	None	1159
321591842	39.1613	-117.4	Control	Control	Central Nevada	Central_NV	91842	2016	10	7030	40	44100	132	107.691	23	20.5	1.5	1.5	2	4	0	0	4	4	4		4	No	None	1455
322780621	40.2749	-119.054	Control	Control	Central Nevada	Western_NV	80621	2011	6	6240	55	44201	380	90.526	0	8	12.5	1	3	0	0	0	0	0	6		7	No	None	1089
322781877	40.157	-117.821	Control	Control	Central Nevada	Central_NV	81877	2011	4	6060	52	44100	143	292.772	31	20.75	2.75	1.5	1.5	11	0	0		6			7	No	None	2120
322782267	40.0155	-117.944	Control	Control	Central Nevada	Central_NV	82267	2016	11	5810	18	44106	0	0	0	0	7.75	1.5	49.5	0	0	0	4				6	No	None	7061
322782658	40.3313	-117.767	Control	Control	Central Nevada	Central_NV	82658	2012	11	7190	35	202999	0	0	0	1	5.5	1	12.75	4	4	1	9	3		3	6	No	None	4515
322784469	40.0485	-117.845	Control	Control	Central Nevada	Central_NV	84469	2011	5	7230	35	44109	82	209.637	47	35	2.5	1	1	19	1	0		3	12		6	No	None	2185
322786083	40.0566	-117.928	Control	Control	Central Nevada	Central_NV	86083	2012	3	6090	15	44100	68	78.9448	25	13.75	14.25	1	9	12	6	5	3				7	No	None	1078
322786726	40.0345	-117.974	Control	Control	Central Nevada	Central_NV	86726	2016	10	5980	27	44100	217	130.236	28	34.25	5	4.75	7.25	6	0	1		4			7	Yes	Insect damage to trees, including seedlings and saplings	3125
322787177	40.0201	-117.88	Control	Control	Central Nevada	Central_NV	87177	2012	6	5810	80	44100	144	199.739	31	20.6667	2.33333	0	1.33333	0	0	0		3	3		8	No	None	3550
322791491	40.0368	-117.9	Control	Control	Central Nevada	Central_NV	91491	2017	6	6170	11	44100	267	112.01	28	28.5	2.5	1	13.75	5	3	1	4	8			6	Yes	Disease damage to trees, including seedlings and saplings	6062
322791862	40.6037	-117.827	Control	Control	Central Nevada	Central_NV	91862	2012	9	5740	24	202999	51	52.0229	17	10.3333	6.66667	1.33333	5	2	1	0	0	3	0		7	No	None	1030
323180236	39.806	-119.86	Control	Control	Central Nevada	Western_NV	80236	2010	8	5760	40	202999	0	6.4078	0	0.25	8	1	38.25	1	0	0	0	6	0		7	No	None	82
323183295	39.9927	-119.697	Control	Control	Central Nevada	Western_NV	83295	2016	9	5970	37	202999	0	0	0	0	0.25	0.25	0.25	0	0	0	0	0	4		9	Yes	Fire damage (from crown and ground fire, either prescribed or natural	793
323183844	39.3597	-119.668	Control	Control	Central Nevada	Western_NV	83844	2014	9	6440	60	44100	77	126.449	57	29	2.25	0.5	3.25	18	6	0	8	24	16		5	No	None	3879
323184259	40.7679	-119.36	Control	Control	Central Nevada	Western_NV	84259	2013	8	4430	55	44203	36	82.45	13	9.75	10	1	5.5	2	1	0	0	4	0		7	No	None	-35
323186171	40.4911	-119.591	Control	Control	Central Nevada	Western_NV	86171	2012	11	5890	70	202999	270	146.12	16	17.75	11.5	1	1.25	0	0	0	0	6	6	3	8	No	None	1592
323190536	40.7205	-119.365	Control	Control	Central Nevada	Western_NV	90536	2012	11	5410	10	44201	271	116.385	0	10.25	12.75	1	1.5	12	3	0	3	21	3		7	No	None	498
323191498	39.8181	-119.574	Control	Control	Central Nevada	Western_NV	91498	2006	11	6080	47	202999	132	247.363	30	0.25	5.75	1	2	0	0	0	0	3	3		3	No	None	1250
323380055	39.3308	-114.971	Control	Control	Eastern Nevada	Eastern_NV	80055	2012	10	7110	27	44100	286	280.005	26	36.25	2.5	1	1	12	0	0	3				6	No	None	2320
323380094	39.9093	-114.603	Control	Control	Eastern Nevada	Eastern_NV	80094	2011	5	7040	6	44101	49	107.767	33	28.5	18.5	1	2	8	2	0	0	3	0		5	No	None	1048
323380141	39.2903	-115.555	Control	Control	Eastern Nevada	Eastern_NV	80141	2012	6	7200	28	44100	142	313.014	49	37.25	1.75	1	1.25	15	0	0		6			4	No	None	1099
323380206	39.2462	-115.789	Control	Control	Eastern Nevada	Eastern_NV	80206	2014	7	6960	25	44100	131	242.409	39	27.5	0.75	1	1	38	1	0	4	0	0		7	No	None	3751
323380303	39.5605	-115.259	Control	Control	Eastern Nevada	Eastern_NV	80303	2016	4	7120	18	44100	127	277.413	47	43.25	4.5	1.75	2.25	55	6	1			4	4	6	No	None	2300
323380385	39.2422	-115.091	Control	Control	Eastern Nevada	Eastern_NV	80385	2012	10	7360	13	44100	172	237.023	65	20	1.66667	0	1	3	1	0		6	3		6	No	None	7665
323380413	39.895	-114.918	Control	Control	Eastern Nevada	Eastern_NV	80413	2010	11	6880	30	44102	90	6.4938	0	1	3.25	1	18.25	4	0	0	0	6	18	6	7	Yes	Fire damage (from crown and ground fire, either prescribed or natural	1681
323380572	39.7379	-115.076	Control	Control	Eastern Nevada	Eastern_NV	80572	2012	10	7790	52	44100	174	109.104	23	20	1.75	1	1	0	0	0			6	6	6	No	None	2433
323380650	39.145	-114.97	Control	Control	Eastern Nevada	Eastern_NV	80650	2012	6	8160	48	44100	153	112.026	24	10.5	6	0	6.25	8	5	0	3	3	12		7	Yes	Insect damage to trees, including seedlings and saplings	5430
323380690	39.159	-114.72	Control	Control	Eastern Nevada	Eastern_NV	80690	2012	5	7740	19	44100	160	198.04	44	18.75	1.75	1.25	4	82	6	0		3	3		7	No	None	1226
323380725	39.023	-115.447	Control	Control	Eastern Nevada	Eastern_NV	80725	2012	5	8280	19	44106	199	107.737	15	20.5	17	1.25	2.5	65	4	0		3			4	No	None	6407
323380741	39.5506	-114.616	Control	Control	Eastern Nevada	Eastern_NV	80741	2017	10	7970	36	44100	190	183.827	30	30.25	1.75	4.25	4	10	1	0	4	4			6	No	None	6228
323380749	39.8272	-115.244	Control	Control	Eastern Nevada	Eastern_NV	80749	2017	11	6700	12	44101	80	178.466	24	27	7.75	1	1.5	15	1	0	0	8	0		7	No	None	128
323380774	39.4207	-114.915	Control	Control	Eastern Nevada	Eastern_NV	80774	2010	7	7750	58	44100	164	285.45	33	3	4.5	1.25	1	35	1	0	3	9	9	9	8	No	None	2107
323380836	38.9932	-114.957	Control	Control	Eastern Nevada	Eastern_NV	80836	2012	10	6900	43	44100	345	215.636	43	17.25	6.5	0.75	2.5	0	0	0		6	6		9	No	None	1330
323380865	38.7291	-114.185	Control	Control	Eastern Nevada	Eastern_NV	80865	2012	5	7920	23	44121	138	210.207	37	32.5	7	1.5	1	9	2	0		3	3		8	No	None	3259
323380932	39.8342	-115.306	Control	Control	Eastern Nevada	Eastern_NV	80932	2015	3	6650	17	44201	225	77.9404	15	16.6667	12.6667	1	4.66667	0	0	0	0	4	0		8	No	None	1347
323380972	39.8325	-115.479	Control	Control	Eastern Nevada	Eastern_NV	80972	2012	8	7060	45	44100	296	270.105	26	21.75	1.25	1	1	5	0	0	0	9	6	3	7	No	None	2582
323381035	38.965	-115.28	Control	Control	Eastern Nevada	Eastern_NV	81035	2012	6	6700	5	44100	124	115.028	30	17.75	2	1	1	65	2	0		3			3	No	None	1125
323381046	40.0362	-114.359	Control	Control	Eastern Nevada	Eastern_NV	81046	2017	4	6460	43	44104	57	102.606	25	17	10.25	1	3.25	3	0	0	0	0	4		5	No	None	54
323381123	39.3731	-114.967	Control	Control	Eastern Nevada	Eastern_NV	81123	2015	3	6750	8	44100	199	107.157	26	25.5	27.25	1	1.25	3	1	0			4		7	No	None	1367
323381233	38.9212	-114.697	Control	Control	Eastern Nevada	Eastern_NV	81233	2014	11	7820	35	44100	164	256.827	46	43.25	4.25	1	1	32	2	1		4	8		5	No	None	832
323381273	39.7417	-114.18	Control	Control	Eastern Nevada	Eastern_NV	81273	2012	8	7150	32	44100	141	317.474	42	42	5.5	1	1	23	5	0		3			5	No	None	862
323381391	39.6909	-115.313	Control	Control	Eastern Nevada	Eastern_NV	81391	2015	8	7270	43	44100	250	270.991	40	16.5	0	1	1	20	2	0	4	16	4		7	No	None	2177
323381623	39.4684	-115.195	Control	Control	Eastern Nevada	Eastern_NV	81623	2013	11	7120	37	44110	146	185.188	28	34.5	1	1	1.25	1	0	0		4	8		6	No	None	670
323381666	39.6886	-115.248	Control	Control	Eastern Nevada	Eastern_NV	81666	2017	10	7600	45	44100	72	207.646	57	59.75	10	1	1	33	6	4	4	8			5	No	None	2348
323381950	38.7822	-114.7	Control	Control	Eastern Nevada	Eastern_NV	81950	2012	6	7600	33	44100	152	194.485	23	30.25	7.25	2.25	2.25	14	1	1		3			1	No	None	7938
323381988	38.6995	-114.926	Control	Control	Eastern Nevada	Eastern_NV	81988	2017	10	7680	25	44100	70	164.487	44	42.75	3.75	1.25	1.5	0	0	0	4				8	No	None	6802
323382068	39.2375	-115.152	Control	Control	Eastern Nevada	Eastern_NV	82068	2011	11	6770	9	44100	242	173.096	19	19	14	1	2.25	3	0	0		3	6		4	No	None	362
323382405	39.8107	-115.034	Control	Control	Eastern Nevada	Eastern_NV	82405	2012	9	8560	29	44100	193	317.033	49	53.75	1	1	1	4	0	0		3	6		7	No	None	3717
323382681	39.4397	-114.875	Control	Control	Eastern Nevada	Eastern_NV	82681	2014	11	7420	43	44102	283	257.135	22	37	3	1	2.25	21	5	3		28	8		6	Yes	Disease damage to trees, including seedlings and saplings	1287
323382816	39.2456	-115.322	Control	Control	Eastern Nevada	Eastern_NV	82816	2014	5	6920	19	44100	150	132.155	11	11	4	1	1.25	0	0	0		4	4		7	No	None	572
323382838	39.0579	-115.151	Control	Control	Eastern Nevada	Eastern_NV	82838	2011	11	6810	28	44100	171	52.2732		4.25	5.75	1	10.25	21	2	0		3			6	No	None	8260
323383010	39.8288	-114.114	Control	Control	Eastern Nevada	Eastern_NV	83010	2012	9	6750	50	44100	100	58.7598	12	18.25	8.5	1	1.5	10	5	1		6			5	No	None	320
323383172	38.9112	-114.58	Control	Control	Eastern Nevada	Eastern_NV	83172	2010	8	6650	81	44100	54	160.255	17	6.75	1.75	1	1.25	6	0	0	6	33	3		6	No	None	1628
323383228	38.9192	-114.864	Control	Control	Eastern Nevada	Eastern_NV	83228	2010	10	7680	52	44100	157	209.367	46	4.75	7.5	1	2.5	13	1	0	9	15	15	3	7	No	None	4308
323383259	39.647	-114.962	Control	Control	Eastern Nevada	Eastern_NV	83259	2012	11	8700	68	44100	135	200.489	36	19	1.66667	1.66667	1	3	0	1			6		6	No	None	2297
323383300	39.7652	-114.142	Control	Control	Eastern Nevada	Eastern_NV	83300	2010	10	7160	35	44100	119	238.517	54	8.75	1	1	2.75	31	1	0		6	3		5	No	None	4421
323383350	39.4291	-115.486	Control	Control	Eastern Nevada	Eastern_NV	83350	2014	6	7370	53	44100	130	144.136	18	20.5	5	0.5	1.25	3	0	1	16	16	8		7	Yes	Disease damage to trees, including seedlings and saplings	537
323383497	38.8258	-114.636	Control	Control	Eastern Nevada	Eastern_NV	83497	2012	10	7590	47	44100	130	192.905	57	19.75	3.5	1	1.5	0	0	0		3			7	No	None	7585
323383506	39.2401	-115.03	Control	Control	Eastern Nevada	Eastern_NV	83506	2014	5	6920	21	44100	116	171.24	44	30	1	1	1	0	0	1			4		5	No	None	9633
323383596	38.7715	-114.291	Control	Control	Eastern Nevada	Eastern_NV	83596	2010	10	7700	44	44114	174	204.458	34	5.25	13	1	5.5	5	0	0	3	6			6	No	None	5625
323383603	39.3065	-114.102	Control	Control	Eastern Nevada	Eastern_NV	83603	2010	8	8260	53	44100	129	197.934	26	1.25	12.5	1	0	13	1	0	3		6		7	No	None	550
323383620	38.7392	-114.698	Control	Control	Eastern Nevada	Eastern_NV	83620	2014	8	6970	20	44100	207	440.313	43	47.5	2.25	1	1	64	1	0		4			6	No	None	5002
323383629	39.1341	-114.398	Control	Control	Eastern Nevada	Eastern_NV	83629	2012	5	6520	66	44100	211	67.6268	20	18	3	1	1.25	2	1	0	6	9	18		5	No	None	148
323383704	39.0055	-114.627	Control	Control	Eastern Nevada	Eastern_NV	83704	2012	10	7420	27	44100	100	193.142	33	23.25	5.5	1.5	1.5	3	0	0		3			7	No	None	5461
323383744	38.9633	-114.635	Control	Control	Eastern Nevada	Eastern_NV	83744	2012	6	7270	13	44100	155	350.572	40	37.5	2.5	1.25	3.25	7	3	0	3	15	9	3	9	No	None	7304
323383791	39.2946	-114.077	Control	Control	Eastern Nevada	Eastern_NV	83791	2012	8	6140	60	44100	111	216.891	35	30.5	3	1	1.5	11	2	3			3		5	No	None	0
323383892	38.8314	-114.703	Control	Control	Eastern Nevada	Eastern_NV	83892	2012	5	7520	12	44100	101	230.368	48	46.25	3	1	1	50	3	0		3		3	5	No	None	135
323383935	38.8132	-114.177	Control	Control	Eastern Nevada	Eastern_NV	83935	2016	10	7670	58	41872	220	53.3465	6	5.5	24	2.25	1	2	0	0		4		8	8	No	None	3400
323383965	38.9743	-115.329	Control	Control	Eastern Nevada	Eastern_NV	83965	2012	11	7640	38	44100	245	231.873	48	30.5	4.75	1	1	3	0	0	6	6	3		7	No	None	5015
323383978	39.8764	-115.304	Control	Control	Eastern Nevada	Eastern_NV	83978	2009	11	6570	8	44100	200	267.086	21	1.75	4	2	1.25	4	0	0	3	0	0		7	No	None	555
323384096	38.6964	-114.877	Control	Control	Eastern Nevada	Eastern_NV	84096	2012	6	6950	25	44102	58	70.9627	11	16.75	14.25	2	5.75	8	10	2	12	9	6		7	No	None	2322
323384171	39.9189	-115.244	Control	Control	Eastern Nevada	Eastern_NV	84171	2012	12	7330	30	44100	259	338.35	67	49.25	0.25	1	2	2	1	1	6	12	6		7	No	None	2348
323384196	39.1038	-115.036	Control	Control	Eastern Nevada	Eastern_NV	84196	2010	7	6610	25	44110	94	119.946	27	5.5	9	1.25	5.25	66	2	0		6			7	No	None	6336
323384233	39.8619	-114.606	Control	Control	Eastern Nevada	Eastern_NV	84233	2012	8	6850	5	44100	14	46.1993	12	3.33333	4.33333	1	1	0	0	0	0	24	0		2	No	None	1050
323384301	38.8961	-114.106	Control	Control	Eastern Nevada	Eastern_NV	84301	2016	10	6330	42	44100	213	146.661		12.75	11.5	1.5	0.75	7	1	0		8	4		5	No	None	418
323384330	39.2227	-114.101	Control	Control	Eastern Nevada	Eastern_NV	84330	2013	7	6440	37	44112	236	71.6113	14	17	3	1	1	0	0	0		4			7	No	None	1232
323384341	39.8765	-115.773	Control	Control	Eastern Nevada	Eastern_NV	84341	2011	10	7470	45	44102	92	213.353	42	24	3.5	1.5	1.75	7	1	0	0	3	3		7	No	None	894
323384558	39.2719	-114.337	Control	Control	Eastern Nevada	Eastern_NV	84558	2012	8	6670	55	44102	257	124.557	23	11.75	7.5	0.5	3	0	0	0		3			7	No	None	221
323384629	39.1513	-115.327	Control	Control	Eastern Nevada	Eastern_NV	84629	2010	6	7310	4	44110	231	284.948	32	2.75	7	1	1	2	0	0	3	12	9		2	No	None	838
323384841	39.1983	-114.972	Control	Control	Eastern Nevada	Eastern_NV	84841	2015	7	7370	30	44100	179	161.757	20	15.5	3.25	1	2	5	1	0	4	4			7	No	None	5560
323385016	39.9749	-114.86	Control	Control	Eastern Nevada	Eastern_NV	85016	2015	8	7590	51	44010	296	441.852	45	17.75	1	1	1	17	2	1	0	4	0	4	6	No	None	1371
323385028	39.1381	-114.572	Control	Control	Eastern Nevada	Eastern_NV	85028	2014	5	7120	30	44100	220	170.685	12	11	8.5	1	1.5	3	0	1		4			8	No	None	1556
323385056	39.221	-115.704	Control	Control	Eastern Nevada	Eastern_NV	85056	2012	6	6530	35	44104	275	92.228	9	8	5.5	0.5	1	12	5	1	0	12	12	3	6	No	None	320
323385057	39.243	-114.349	Control	Control	Eastern Nevada	Eastern_NV	85057	2016	11	6590	38	44100	159	200.35	21	30	6.75	1	2.5	0	0	0	8	4			5	No	None	175
323385080	38.9666	-114.923	Control	Control	Eastern Nevada	Eastern_NV	85080	2012	10	7720	58	44100	144	387.12	38	17.5	2	0.5	0.25	12	2	0		3	15		7	No	None	3410
323385217	38.8595	-114.122	Control	Control	Eastern Nevada	Eastern_NV	85217	2011	4	6400	32	44010	82	123.959	14	13	6.5	1	1	1	0	0		3			4	No	None	1688
323385334	39.3203	-114.503	Control	Control	Eastern Nevada	Eastern_NV	85334	2015	8	6030	62	44100	0	0	0	0	1.5	1	7.25	2	0	1		8	4		4	Yes	Ground fire damage	310
323385377	39.2039	-115.555	Control	Control	Eastern Nevada	Eastern_NV	85377	2017	6	7230	15	44100	101	156.381	33	26.5	1.75	1	1	6	1	0	8	16	4		7	No	None	1771
323385435	39.1018	-114.682	Control	Control	Eastern Nevada	Eastern_NV	85435	2012	6	8290	61	44100	118	67.2486	21	9	0.5	2	3	3	1	0		9	18	6	7	No	None	128
323385454	39.9498	-114.425	Control	Control	Eastern Nevada	Eastern_NV	85454	2010	8	8110	47	44101	216	148.307	28	4	6.25	1	1.25	2	2	0	0	18	12		6	No	None	4952
323385457	39.5025	-114.976	Control	Control	Eastern Nevada	Eastern_NV	85457	2014	10	8260	45	44106	200	375.572	46	41.75	1.25	1.5	1	1	0	1	4		16		7	No	None	1744
323385472	39.2729	-114.504	Control	Control	Eastern Nevada	Eastern_NV	85472	2016	7	6600	65	233999	0	0	0	0	10	1.25	2.5	0	0	0		12	4		8	No	None	-47
323385536	39.552	-114.965	Control	Control	Eastern Nevada	Eastern_NV	85536	2016	11	8460	60	44121	142	322.825	41	52.5	8.5	1	1	5	0	1	3	9	3		7	No	None	2233
323385614	39.7798	-114.895	Control	Control	Eastern Nevada	Eastern_NV	85614	2014	6	6990	55	44100	89	172.768	42	40.5	2.25	1	1.5	6	0	0		8		4	7	No	None	1773
323385712	38.911	-114.346	Control	Control	Eastern Nevada	Eastern_NV	85712	2016	10	7470	29	44100	123	224.835	44	47.5	2	1	6.75	16	0	1		4	8	8	7	No	None	1615
323385913	39.8765	-115.542	Control	Control	Eastern Nevada	Eastern_NV	85913	2011	9	7130	28	44132	247	285.44	35	36.25	1.25	1	1.75	23	0	0	0	6	6	3	7	No	None	3446
323386062	39.179	-114.229	Control	Control	Eastern Nevada	Eastern_NV	86062	2015	8	7370	52	44100	345	173.412	26	7.5	1.5	0	0.5	0	0	0	4	4			5	No	None	996
323386073	38.7444	-114.875	Control	Control	Eastern Nevada	Eastern_NV	86073	2010	10	7050	12	44100	166	197.655	50	9.75	3.5	1	1	18	1	0			3		7	No	None	2593
323386301	39.6602	-114.225	Control	Control	Eastern Nevada	Eastern_NV	86301	2015	4	7270	0	44100	188	43.5974	6	10	33.25	1	1	1	0	0		4			5	No	None	874
323386335	38.9906	-114.898	Control	Control	Eastern Nevada	Eastern_NV	86335	2013	4	7650	31	44109	72	52.8657	20	18.75	28.25	1	1	16	2	1	4				6	No	None	5638
323386408	39.7901	-115.536	Control	Control	Eastern Nevada	Eastern_NV	86408	2013	5	7250	30	44100	217	317.652	40	40.25	0	1.25	1	3	0	1	0	4	4		5	No	None	5400
323386451	39.2005	-115.375	Control	Control	Eastern Nevada	Eastern_NV	86451	2013	6	8290	45	44100	137	146.736	20	7.75	24.25	1.5	9	4	4	0		4		4	7	No	None	301
323386463	39.832	-114.05	Control	Control	Eastern Nevada	Eastern_NV	86463	2012	9	6810	40	44106	170	136.718	37	18.75	3	1	13	12	4	4	6	9	18	3	4	No	None	902
323386567	38.9586	-114.577	Control	Control	Eastern Nevada	Eastern_NV	86567	2014	6	6460	12	44100	205	299.508	41	12.75	1.75	1	1	2	1	0			8		7	No	None	1846
323386603	40.0565	-115.301	Control	Control	Eastern Nevada	Eastern_NV	86603	2017	6	7090	17	44114	127	232.73	22	4	14	1	1.25	11	0	1	9	3	3		7	No	None	4603
323386611	39.8311	-115.54	Control	Control	Eastern Nevada	Eastern_NV	86611	2017	10	7090	17	44100	140	169.568	14	29.25	3	4	17	10	2	1	0	8	0		6	No	None	3583
323386668	38.8314	-114.812	Control	Control	Eastern Nevada	Eastern_NV	86668	2015	3	7590	14	44100	177	259.438	40	44.25	3.25	1.25	8.25	63	6	0		4			6	No	None	740
323386770	39.1994	-115.031	Control	Control	Eastern Nevada	Eastern_NV	86770	2013	4	6700	7	44104	135	151.288	28	35.75	11	1.5	1.25	3	0	0	4				6	No	None	9900
323387039	39.7902	-115.606	Control	Control	Eastern Nevada	Eastern_NV	87039	2012	8	6210	40	44104	187	214.063	12	17	3.33333	1	2	3	1	0	2	0	0		6	No	None	-144
323387060	40.0082	-115.541	Control	Control	Eastern Nevada	Eastern_NV	87060	2012	8	6710	12	44100	222	344.064	41	40	0.25	1	1	2	3	2	0	0	3		6	No	None	2019
323387217	39.1825	-114.275	Control	Control	Eastern Nevada	Eastern_NV	87217	2013	5	7470	51	44101	172	123.359	26	25.5	4.5	0.75	1	33	6	1		4			4	No	None	720
323387283	39.8126	-114.486	Control	Control	Eastern Nevada	Eastern_NV	87283	2017	4	7500	32	233999	233	178.118	36	31.25	1.25	1	1	9	2	2	4		12	4	8	No	None	1100
323387321	39.3065	-115.334	Control	Control	Eastern Nevada	Eastern_NV	87321	2010	8	7050	16	44101	112	47.0256	15	2.5	5	1.25	1	2	0	0		6			7	No	None	1479
323387330	39.4467	-114.929	Control	Control	Eastern Nevada	Eastern_NV	87330	2012	10	8270	55	44100	0	0	0	0	7.6	3	1.8	0	2	0	3	6	3		7	No	None	2107
323387338	39.7851	-115.485	Control	Control	Eastern Nevada	Eastern_NV	87338	2015	4	6760	20	44100	160	367.467	49	40.75	0.75	1	2	2	1	0	0	4	0		6	No	None	2086
323387433	39.2692	-114.272	Control	Control	Eastern Nevada	Eastern_NV	87433	2010	8	8050	24	44100	77	361.9	72	14.5	1.25	1.75	0.75	13	0	0			3		7	No	None	5829
323387491	39.7274	-114.836	Control	Control	Eastern Nevada	Eastern_NV	87491	2011	9	6370	53	44100	133	82.3234	27	19.75	6.75	1	10.75	15	1	0	3	9	15	3	7	No	None	145
323387520	39.6695	-114.083	Control	Control	Eastern Nevada	Eastern_NV	87520	2012	8	6880	32	44109	262	230.966	33	39	1.5	0.5	1	4	0	1			3		7	No	None	839
323387547	39.8779	-115.601	Control	Control	Eastern Nevada	Eastern_NV	87547	2017	6	6580	30	44100	363	169.141	28	25.75	0	1	1.5	9	0	0	4	0	4		7	No	None	-37
323387615	39.1835	-114.685	Control	Control	Eastern Nevada	Eastern_NV	87615	2015	7	7390	35	44100	197	226.684	25	22.5	1.25	1	1.75	4	3	2	8		8		3	No	None	8346
323387661	39.0627	-115.436	Control	Control	Eastern Nevada	Eastern_NV	87661	2012	11	8530	28	44102	337	276.963	25	19.25	9.25	2.75	1.75	3	2	1			6	3	7	No	None	7540
323387775	38.9037	-114.179	Control	Control	Eastern Nevada	Eastern_NV	87775	2012	8	7560	25	44100	211	310.31	52	43.25	1.25	1	1	2	0	0		3	6		6	No	None	8704
323387841	38.7381	-114.252	Control	Control	Eastern Nevada	Eastern_NV	87841	2012	5	7000	23	44100	168	252.498	38	33.75	3.25	3.25	1	20	1	0		6			7	No	None	5986
323387882	39.1907	-114.744	Control	Control	Eastern Nevada	Eastern_NV	87882	2013	6	7300	10	44106	162	88.4259	12	18.75	31.25	1.25	4.5	1	0	0		4			6	No	None	2041
323387918	39.82	-114.662	Control	Control	Eastern Nevada	Eastern_NV	87918	2012	8	8100	60	44100	151	198.989	25	20.25	4.5	1	1	0	0	0	3	6	9	3	5	No	None	3702
323388043	40.0422	-115.664	Control	Control	Eastern Nevada	Eastern_NV	88043	2014	4	6370	15	44100	126	126.025	19	16.25	1.5	2	1	1	1	0	4	4	0		6	No	None	1330
323388104	39.2906	-115.324	Control	Control	Eastern Nevada	Eastern_NV	88104	2011	10	7000	27	44100	102	221.484	29	30.25	1.75	1	2	3	1	0		6	3		6	No	None	2913
323388141	38.9286	-115.33	Control	Control	Eastern Nevada	Eastern_NV	88141	2011	9	6990	16	44100	91	115.992	32	24.5	20	1	1.25	23	1	0	9	6			6	No	None	10800
323388155	39.966	-115.539	Control	Control	Eastern Nevada	Eastern_NV	88155	2014	11	7920	50	44121	295	498.059	44	21.5	1	2	2	29	16	3	0	4	0	4	5	No	None	1686
323388239	39.4595	-114.558	Control	Control	Eastern Nevada	Eastern_NV	88239	2014	10	7260	40	233999	64	317.253	74	41.25	37.25	18.75	1.5	70	3	2	12	12	12		7	No	None	1032
323388415	39.4158	-115.385	Control	Control	Eastern Nevada	Eastern_NV	88415	2010	10	7620	27	44110	111	365.384	26	4	7	1	2	24	1	0		3	6		7	No	None	2075
323388422	38.7418	-114.924	Control	Control	Eastern Nevada	Eastern_NV	88422	2006	9	7840	25	44121	124	201.441	42	14.25	5.75	1	3.5	24	8	10	6	9			8	No	None	1005
323388433	39.7365	-114.895	Control	Control	Eastern Nevada	Eastern_NV	88433	2010	10	8310	29	44100	130	174.798	41	3	1	1.25	1	11	0	0	6	12		3	4	No	None	5480
323388440	39.7705	-114.493	Control	Control	Eastern Nevada	Eastern_NV	88440	2009	10	6690	6	44102	191	107.926	12	1.5	11	1	1	3	0	0			3		6	No	None	788
323388499	39.5128	-115.137	Control	Control	Eastern Nevada	Eastern_NV	88499	2012	10	7160	36	44100	252	316.204	57	27.5	0.25	0.5	2.5	8	2	0		3	3		7	No	None	982
323388543	40.0931	-114.445	Control	Control	Eastern Nevada	Eastern_NV	88543	2010	11	6730	24	44106	144	204.723	41	2.75	4	1	1	2	0	0	3	3	9		6	No	None	1298
323388598	38.9227	-114.757	Control	Control	Eastern Nevada	Eastern_NV	88598	2012	10	7420	45	44100	127	175.971	40	32.5	3	1	1	1	0	0		3	6		7	No	None	3012
323388634	39.177	-114.164	Control	Control	Eastern Nevada	Eastern_NV	88634	2017	7	7730	25	44100	165	177.278	42	43.25	2.25	0	0	52	0	0	4	4			8	No	None	53
323388637	39.3597	-115.118	Control	Control	Eastern Nevada	Eastern_NV	88637	2012	10	7530	12	44100	360	321.463	36	38	0.75	1	1	8	0	0	6	12	6		7	No	None	4495
323388658	39.3803	-115.381	Control	Control	Eastern Nevada	Eastern_NV	88658	2012	10	7460	19	44100	366	220.778	24	20.75	1.5	1.25	2	2	0	0		3	6		6	No	None	2310
323388732	39.5009	-114.335	Control	Control	Eastern Nevada	Eastern_NV	88732	2012	8	7040	50	44131	248	140.312	33	25	1.75	0.25	1.75	53	10	2	3		6	6	7	No	None	70
323388884	38.9108	-114.238	Control	Control	Eastern Nevada	Eastern_NV	88884	2012	8	8200	50	44100	195	266.002	39	32.75	2.25	0.5	0.25	20	4	0		3	3	3	7	No	None	9320
323388891	39.2973	-115.721	Control	Control	Eastern Nevada	Eastern_NV	88891	2017	11	6910	24	44100	136	70.676	14	19.25	4.75	5.5	5.25	6	4	2	0	0	4		7	No	None	1819
323388896	39.0518	-114.401	Control	Control	Eastern Nevada	Eastern_NV	88896	2017	10	7850	52	44100	176	83.8988	33	13.5	3.5	0	0	0	0	0	4				6	No	None	2016
323388992	39.9498	-114.365	Control	Control	Eastern Nevada	Eastern_NV	88992	2012	8	6940	30	44100	60	149.696	36	30.5	11	1	1	4	0	0	3	6	0		7	No	None	1770
323389021	39.9584	-115.429	Control	Control	Eastern Nevada	Eastern_NV	89021	2017	11	7200	24	44100	134	271.277	37	37.75	0.5	2	1	3	0	1	4	0	0		6	No	None	713
323389097	40.0079	-115.19	Control	Control	Eastern Nevada	Eastern_NV	89097	2011	10	7010	27	44100	142	182.877	43	38.25	12.5	1.25	1	44	3	0	3	3	0		8	No	None	1978
323389286	39.9659	-115.186	Control	Control	Eastern Nevada	Eastern_NV	89286	2015	4	7130	7	44106	137	158.326	36	21.5	2	0	1	12	0	0	4	0	0		7	No	None	2571
323389307	39.1945	-114.92	Control	Control	Eastern Nevada	Eastern_NV	89307	2017	10	7860	44	44100	144	97.6714	35	32.5	14.75	1.75	20	14	0	1		4	4		7	No	None	4445
323389452	39.7329	-114.113	Control	Control	Eastern Nevada	Eastern_NV	89452	2014	3	6870	35	44114	178	212.612	43	37.75	5.25	1	1	4	1	0		4			6	No	None	350
323389460	38.863	-114.35	Control	Control	Eastern Nevada	Eastern_NV	89460	2015	3	7530	45	44100	76	72.3781	26	26.25	13	1	1	0	0	0		4			5	No	None	1020
323389547	39.2317	-114.572	Control	Control	Eastern Nevada	Eastern_NV	89547	2011	5	7340	57	44110	108	112.239	28	21.25	3	1	4	45	2	0	9	3	3		5	No	None	1802
323389665	39.1589	-115.782	Control	Control	Eastern Nevada	Eastern_NV	89665	2012	10	6450	25	202999	284	268.442	11	20	4	1	1	0	0	0	0	3	0		9	No	None	450
323389783	39.8707	-115.012	Control	Control	Eastern Nevada	Eastern_NV	89783	2015	8	7480	31	41872	137	132.888	45	18.5	1	0.75	1.25	30	12	5	8	0	0		7	No	None	3656
323389785	38.9997	-114.231	Control	Control	Eastern Nevada	Eastern_NV	89785	2015	8	7400	20	44010	148	142.453	65	30.25	3.5	1.5	3.75	12	4	0			4		4	No	None	2806
323389992	39.332	-115.092	Control	Control	Eastern Nevada	Eastern_NV	89992	2009	11	8550	59	44121	132	27.382	11	0.75	14.5	0.25	4	2	0	0			3	6	5	No	None	1669
323390050	39.1121	-115.33	Control	Control	Eastern Nevada	Eastern_NV	90050	2012	6	7620	17	44100	143	225.643	51	35.25	3.5	1	1	42	1	1		9			7	No	None	7055
323390055	39.0889	-114.344	Control	Control	Eastern Nevada	Eastern_NV	90055	2016	10	7690	30	44100	95	232.905	39	38	0.25	0.5	2.5	8	1	3	8		4		7	Yes	Insect damage to trees, including seedlings and saplings	1553
323390200	38.6976	-114.99	Control	Control	Eastern Nevada	Eastern_NV	90200	2015	8	7060	55	44100	280	130.397	30	16	2	0.75	1.75	30	20	3		4	4		6	No	None	2441
323390290	39.3304	-115.38	Control	Control	Eastern Nevada	Eastern_NV	90290	2013	6	7210	13	44102	172	66.6427	10	8	18.6667	1	1	0	0	0		4			6	No	None	6408
323390334	39.9517	-114.536	Control	Control	Eastern Nevada	Eastern_NV	90334	2009	10	6810	0	44102	129	279.651	20	3.75	11.25	1	1	2	0	0	0	6	0		6	No	None	194
323390530	39.0544	-114.985	Control	Control	Eastern Nevada	Eastern_NV	90530	2016	10	6370	5	44100	172	115.844	25	30.5	15	3.5	5	2	2	0			4		3	No	None	3009
323390772	39.6837	-114.846	Control	Control	Eastern Nevada	Eastern_NV	90772	2012	10	7020	85	44100	227	92.2852	14	10	7.25	1.5	1	2	1	0			9		5	No	None	670
323390802	39.2388	-114.979	Control	Control	Eastern Nevada	Eastern_NV	90802	2016	11	7400	8	44100	68	237.326	55	48.75	0.25	1	1	9	1	1	4				4	Yes	Insect damage to trees, including seedlings and saplings	6854
323390905	39.9057	-114.667	Control	Control	Eastern Nevada	Eastern_NV	90905	2015	9	7010	30	44100	170	234.423	60	27.5	1	0.25	1.25	7	4	0	4	4	0		5	No	None	2133
323390906	38.7412	-114.984	Control	Control	Eastern Nevada	Eastern_NV	90906	2014	11	7070	58	44100	312	137.219	18	18.25	21	1	1.75	4	2	1	4				7	No	None	1388
323391177	39.8879	-115.041	Control	Control	Eastern Nevada	Eastern_NV	91177	2014	6	7800	57	44100	150	542.042	39	21.75	1	1.25	1.25	3	2	0	8	12	16	20	5	No	None	2044
323391247	39.5578	-115.191	Control	Control	Eastern Nevada	Eastern_NV	91247	2010	7	7030	38	44100	88	261.211	33	1.75	4	1	1	28	1	0		3	6		6	No	None	472
323391291	39.8727	-115.244	Control	Control	Eastern Nevada	Eastern_NV	91291	2017	5	7610	25	44104	0	0	0	0	1.25	5.75	19	3	1	0	4	20	12		9	No	None	1613
323391311	39.991	-114.365	Control	Control	Eastern Nevada	Eastern_NV	91311	2012	8	7150	30	44102	240	113.147	10	16.5	6.75	0	2.25	2	1	0	0	3	0		8	No	None	3388
323391462	39.1048	-114.862	Control	Control	Eastern Nevada	Eastern_NV	91462	2014	5	7360	10	44102	94	155.146	35	32.5	3.25	1	1.5	15	2	0	4				7	No	None	1815
323391552	38.8423	-115.278	Control	Control	Eastern Nevada	Eastern_NV	91552	2012	6	6560	16	44100	156	163.552	25	12.75	3.25	1	2.75	6	2	0		6	3		5	No	None	515
323391605	39.9707	-115.475	Control	Control	Eastern Nevada	Eastern_NV	91605	2015	4	6530	8	44106	0	0	0	0	6	1.75	25.25	0	0	0	4	8	0		4	No	None	1160
323391616	39.234	-114.91	Control	Control	Eastern Nevada	Eastern_NV	91616	2010	11	7400	25	44106	125	160.734	26	6.5	1.75	1	1	0	0	0		9	3	3	5	No	None	3527
323391647	38.8611	-114.171	Control	Control	Eastern Nevada	Eastern_NV	91647	2012	8	6920	40	44100	375	166.82	26	16	1.5	1.5	1.25	5	3	0	3				5	No	None	7465
323391679	39.6993	-115.604	Control	Control	Eastern Nevada	Eastern_NV	91679	2009	11	7940	48	44112	127	109.929	35	1.25	23	1.5	6.75	1	0	0	0	0	3		7	No	None	4775
323391804	39.2492	-115.714	Control	Control	Eastern Nevada	Eastern_NV	91804	2009	11	6530	2	44100	193	164.93	21	1.75	4	1	2	1	1	0	9	12	0		6	No	None	-218
323391808	38.8756	-114.92	Control	Control	Eastern Nevada	Eastern_NV	91808	2017	10	8670	47	41872	166	132.448	39	30	7.5	1.5	3.75	7	4	0	4		4		7	No	None	6226
323391850	39.0787	-114.658	Control	Control	Eastern Nevada	Eastern_NV	91850	2016	7	7910	40	44105	171	153.763	32	15.75	5.5	1	1.25	4	0	1	4	16			7	No	None	4678
323391882	39.2862	-115.025	Control	Control	Eastern Nevada	Eastern_NV	91882	2010	6	7300	24	44110	194	66.4236	19	3.25	13.25	1	3.5	3	0	0		3			7	No	None	1015
323391898	39.0489	-114.637	Control	Control	Eastern Nevada	Eastern_NV	91898	2017	4	7960	37	44100	237	369.709	40	21.25	2	1	1	7	2	0	4	12	4		6	No	None	5026
490380655	41.9523	-112.149	Control	Control	Southern Idaho	Northwestern_UT	80655	2012	9	6200	38	202999	166	117.901	6	21.75	1	2.25	10.25	4	2	1	6	3	0		7	No	None	830
490380864	41.8741	-113.18	Control	Control	Southern Idaho	Northwestern_UT	80864	2014	4	5240	8	233999	260	65.8534	11	10.75	26.75	4.5	2	14	0	0		4			7	No	None	1983
490381419	41.4411	-113.162	Control	Control	Southern Idaho	Northwestern_UT	81419	2010	5	6310	37	202999	213	166.025	12	2.5	5	1.75	2	2	0	0			3		7	No	None	2412
490381495	41.6033	-114.006	Control	Control	Southern Idaho	Northwestern_UT	81495	2013	4	6200	45	202999	120	83.3135	19	15.5	4.75	1.75	8.75	3	1	0		4			7	No	None	2471
490382145	41.518	-113.756	Control	Control	Southern Idaho	Northwestern_UT	82145	2016	10	6630	75	233999	253	272.122	32	30.5	7.5	1	1	14	2	0	4				7	No	None	3703
490382345	41.9351	-113.537	Control	Control	Southern Idaho	Northwestern_UT	82345	2008	5	6380	29	233999	71	121.865	12	4.5	4	1	2	4	0	0	6	18	18		4	Yes	Insect damage	542
490382964	41.5631	-114.006	Control	Control	Southern Idaho	Northwestern_UT	82964	2008	5	6410	25	202999	226	118.251	24	2	7	2	11.25	2	0	0		3	3		8	No	None	1533
490383137	41.5012	-113.666	Control	Control	Southern Idaho	Northwestern_UT	83137	2009	4	5880	11	233999	114	188.929	41	5.5	3.5	1	1	180	25	20	3	12	3		7	Yes	Disease damage to trees, including seedlings and saplings	555
490383984	41.7243	-112.564	Control	Control	Southern Idaho	Northwestern_UT	83984	2014	4	5600	40	202999	124	88.9747	13	17	5	1.25	8.5	0	0	0	4	0	0		7	No	None	1622
490384222	41.4734	-113.694	Control	Control	Southern Idaho	Northwestern_UT	84222	2013	5	6380	24	202999	91	98.6234	7	4.5	6	1	17.5	0	0	0			4		7	No	None	973
490384795	41.5164	-113.984	Control	Control	Southern Idaho	Northwestern_UT	84795	2009	4	5630	15	202999	81	189.512	21	5	2.75	1.25	1.75	6	0	0		3			3	No	None	757
490384858	41.6597	-113.976	Control	Control	Southern Idaho	Northwestern_UT	84858	2009	4	5360	10	202999	89	97.947	23	5.25	9	2.75	8.25	9	0	0		3			6	No	None	1223
490385013	41.5925	-112.02	Control	Control	Southern Idaho	Northwestern_UT	85013	2006	4	5700	82	202999	88	229.197	21	3.5	0.5	2	2	0	0	0	0	3	3	6	6	No	None	849
490385331	41.2912	-114.022	Control	Control	Southern Idaho	Northwestern_UT	85331	2013	4	5870	35	233999	93	188.411	41	28.75	1	1.25	3.25	1	0	0		4			7	No	None	180
490386021	41.1094	-114.03	Control	Control	Southern Idaho	Northwestern_UT	86021	2012	9	6310	42	233999	77	50.3526	9	11	4.5	1.25	13	2	0	0	0	9	3		8	No	None	2387
490386666	41.2473	-114.019	Control	Control	Southern Idaho	Northwestern_UT	86666	2012	4	6990	38	233999	107	298.278	50					0	0	0	3				9	No	None	622
490386839	41.8466	-113.407	Control	Control	Southern Idaho	Northwestern_UT	86839	2007	10	6140	5	202999	63	57.6424	19	1.75	2.5	0.25	17.5	0	2	0	3				7	No	None	146
490386955	41.9804	-113.926	Control	Control	Southern Idaho	Northwestern_UT	86955	2011	4	5730	19	202999	0	0	0	0	3.75	11.5	16.75	1	1	0		3			7	No	None	98
490387580	41.1259	-114.01	Control	Control	Southern Idaho	Northwestern_UT	87580	2013	11	6790	40	233999	260	89.3335	11	7	14.25	1.5	5.25	1	2	0	20	16	8	16	7	Yes	Disease damage to trees, including seedlings and saplings	1085
490387872	41.52	-113.694	Control	Control	Southern Idaho	Northwestern_UT	87872	2008	4	5940	25	233999	167	321.126	52	4	4	0.666667	0.666667	0	0	0		3			6	No	None	3878
490387972	41.8778	-113.254	Control	Control	Southern Idaho	Northwestern_UT	87972	2012	4	6010	55	202999	72	116.67	33	18.25	4.75	1	8	2	0	0		3			7	No	None	922
490389025	41.061	-114.024	Control	Control	Southern Idaho	Northwestern_UT	89025	2008	4	6170	55	233999	52	140.503	21	6	9	1	3.5	5	2	4	0	9	0		7	No	None	1360
492780002	38.7542	-112.494	Control	Control	Eastern Nevada	UT	80002	2006	4	5570	16	202999	16	2.1933	1	2.25	2	1	14.25	6	4	1	15	24	0		4	No	None	584
492780441	38.9594	-113.54	Control	Control	Eastern Nevada	UT	80441	2008	10	7660	48	204999	125	114.423	27	1	9	1.25	5.75	1	0	0	15	27	9	6	8	No	None	1767
492780535	39.1615	-112.277	Control	Control	Eastern Nevada	UT	80535	2015	10	5170	17	202999	96	60.3972	7	10	15.5	1.25	4	0	0	0	0	4	0		7	No	None	120
492781024	38.588	-113.988	Control	Control	Eastern Nevada	UT	81024	2008	5	7600	43	233999	177	239.503	47	5.75	1.75	1	1	23	3	0	0	6	3		5	Yes	Insect damage to trees, including seedlings and saplings	2805
492781077	38.811	-113.028	Control	Control	Eastern Nevada	UT	81077	2014	5	5940	46	202999	154	98.2435	15	10.5	10	2	9.5	4	0	0	4	0	0		6	No	None	0
492781224	39.2976	-112.042	Control	Control	Eastern Nevada	UT	81224	2016	11	6590	30	204999	118	191.393	23	20	13.25	2.5	2.25	13	4	1	8	4	0		7	No	None	1936
492781297	39.143	-113.367	Control	Control	Eastern Nevada	UT	81297	2012	4	7660	45	233999	132	41.1124	13	9.25	7	0.75	6.75	1	0	0	3	3	9		6	No	None	1830
492781438	39.2504	-112.327	Control	Control	Eastern Nevada	UT	81438	2012	3	5430	9	202999	178	77.1289	26	16.5	5.5	1.5	15.75	10	0	0	0	6	0		6	No	None	-59
492781706	38.7078	-112.379	Control	Control	Eastern Nevada	UT	81706	2011	6	6710	27	202999	62	79.4891	45	25	9.75	17.5	9	3	0	1	0	3	0		6	No	None	9400
492782185	39.4582	-113.326	Control	Control	Eastern Nevada	UT	82185	2014	9	7240	30	233999	156	189.576	45	31.6667	13	0.666667	0	13	0	1	12	20	4	4	8	No	None	2970
492782350	38.7779	-113.637	Control	Control	Eastern Nevada	UT	82350	2008	8	5960	15	233999	150	80.7349	3	2	13	1	1.25	2	3	0	3	12	6		7	No	None	1827
492782494	38.5924	-113.932	Control	Control	Eastern Nevada	UT	82494	2010	4	7070	25	233999	128	58.9588	12	1.5	1	2.5	1	0	0	0	0	0	3		7	No	None	1728
492782566	39.1654	-112.045	Control	Control	Eastern Nevada	UT	82566	2007	9	6540	55	204999	198	254.315	54	5	4	1.5	0.75	8	1	0	9	9	6		4	No	None	736
492782634	39.0032	-113.54	Control	Control	Eastern Nevada	UT	82634	2007	11	7900	45	204999	354	304.654	43	2.25	6	2.25	1.25	0	0	0	9	12	27	3	9	No	None	5250
492782903	39.0039	-113.481	Control	Control	Eastern Nevada	UT	82903	2009	6	6070	54	233999	150	86.9553	11	1.25	2.25	0.75	3.5	10	0	0	3	0	0		8	No	None	614
492782944	39.0875	-112.019	Control	Control	Eastern Nevada	UT	82944	2012	9	6610	53	204999	178	318.38	34	27.5	2.5	1	1	4	0	0	0	3	0		5	No	None	749
492783002	38.8393	-113.856	Control	Control	Eastern Nevada	UT	83002	2007	10	7360	50	233999	143	305.961	44	3	10	0	1	0	0	0	12	12	18		7	No	None	5253
492783129	38.7863	-113.603	Control	Control	Eastern Nevada	UT	83129	2010	4	6720	10	233999	173	264.13	30	1.25	5	1	1	8	2	0	3	0	3		7	No	None	3325
492783355	39.2025	-112.044	Control	Control	Eastern Nevada	UT	83355	2011	9	7250	46	204999	232	230.281	44	27	19.25	1.5	1.25	18	0	0	9	0	18	3	7	No	None	2718
492783630	39.1792	-113.716	Control	Control	Eastern Nevada	UT	83630	2011	10	6400	14	202999	280	88.1891	8	7	5.5	1	2.25	0	0	0	6	0	0		3	No	None	399
492783879	39.0862	-112.094	Control	Control	Eastern Nevada	UT	83879	2010	5	6980	42	204999	197	229.696	59	4.25	0.25	1.25	1.25	0	0	0	3	0	0		7	No	None	568
492783900	39.2912	-112.332	Control	Control	Eastern Nevada	UT	83900	2006	5	5950	12	202999	128	224.334	40	2.5	5	2.5	21.25	6	1	0	0	3	0		7	No	None	0
492783941	38.7514	-112.44	Control	Control	Eastern Nevada	UT	83941	2008	5	5830	27	202999	82	155.254	61	13.75	1.75	2	3.25	3	0	0	0	3	0		7	No	None	2646
492784624	38.658	-112.661	Control	Control	Eastern Nevada	UT	84624	2006	4	6270	15	202999	0	0	0	0.25	0.5	1	21.75	1	0	0	9	6	0		6	No	None	891
492785798	39.0523	-113.537	Control	Control	Eastern Nevada	UT	85798	2013	11	6600	44	233999	148	46.6503	8	8	23	1	1	0	0	0	0	0	0	4	7	No	None	1922
492785924	38.6889	-112.634	Control	Control	Eastern Nevada	UT	85924	2007	4	6000	41	202999	0	0	0	0	0	13	42.5	0	0	0	9	12	0		5	Yes	Crown fire damage	0
492786598	38.6616	-112.555	Control	Control	Eastern Nevada	UT	86598	2010	8	5990	13	202999	78	86.8958	29	8.5	1.25	3.75	14.75	3	2	0	3	0	0		7	No	None	468
492786804	38.6381	-113.592	Control	Control	Eastern Nevada	UT	86804	2006	9	6740	80	204999	136	171.528	33	1.5	11	1	1.5	4	0	2	3	18	9	3	9	No	None	839
492787044	39.4182	-113.327	Control	Control	Eastern Nevada	UT	87044	2010	11	7790	28	41200	215	243.838	47	4.33333	1.33333	0.333333	0	12	2	0	3	12	6		8	No	None	3090
492787418	39.2719	-113.368	Control	Control	Eastern Nevada	UT	87418	2008	9	6630	20	233999	161	288.538	31	8.25	7.25	0.75	0.5	4	0	1	0	12	0		7	No	None	2129
492788588	38.6823	-113.587	Control	Control	Eastern Nevada	UT	88588	2015	11	7410	76	233999	218	295.21	37	39	8.66667	0	3.33333	13	3	2	4	12	0		7	No	None	1354
492788915	38.7322	-113.59	Control	Control	Eastern Nevada	UT	88915	2011	11	6280	18	233999	202	224.618	30	29	10	1.25	1	1	0	0	6	6	0		7	No	None	1284
492789114	38.8249	-113.594	Control	Control	Eastern Nevada	UT	89114	2006	9	6760	42	204999	209	111.14	21	0.75	2.5	1	9	1	0	0	0	0	3		7	No	None	1069
492789160	39.2547	-112.043	Control	Control	Eastern Nevada	UT	89160	2012	11	7000	62	204999	195	215.001	35	25.25	13.25	1	2	3	0	3	0	3	3		7	Yes	Disease damage to trees, including seedlings and saplings	2558
493180203	38.3965	-112.255	Control	Control	Eastern Nevada	UT	80203	2015	5	6490	12	204999	157	69.5294	23	24.5	11	1	2.5	6	0	1	0	8	0		6	No	None	411
493181364	38.1665	-112.144	Control	Control	Eastern Nevada	UT	81364	2014	4	7450	16	204999	119	171.238	44	30	2.25	1.25	3.5	3	0	0	4	12	8	4	7	No	None	4374
493182104	38.4361	-111.98	Control	Control	Eastern Nevada	UT	82104	2014	10	7770	19	204999	236	169.395	39	26.75	6	1	1	3	2	0	0	12	0	4	7	No	None	499
493182490	38.3975	-111.977	Control	Control	Eastern Nevada	UT	82490	2015	10	8020	10	204999	103	241.381	71	46.25	7.5	0.75	2.5	15	3	3	4	0	0		8	No	None	1960
493182699	38.352	-111.91	Control	Control	Eastern Nevada	UT	82699	2011	5	7370	9	204999	237	240.763	42	19	3	1	3	4	0	0	0	3	0		6	No	None	1315
493182915	38.3503	-111.972	Control	Control	Eastern Nevada	UT	82915	2009	8	7080	17	204999	215	225.31	39	4	3.5	0.5	1.5	4	0	0	3	0	0	3	7	No	None	1158
493183473	38.2114	-112.31	Control	Control	Eastern Nevada	UT	83473	2013	6	7000	16	204999	216	313.231	63	51.25	2.25	1	1	6	0	0	0	4	0		7	No	None	865
493183628	38.3101	-112.033	Control	Control	Eastern Nevada	UT	83628	2008	10	8410	20	204999	140	46.8925	22	3	15.25	1	5.75	1	0	0	0	0	3		1	No	None	3166
493183645	38.3017	-112.256	Control	Control	Eastern Nevada	UT	83645	2010	7	7030	25	204999	116	255.283	65	6	0.75	1.25	1.75	16	3	2	3	0	0		7	No	None	1547
493183712	38.3483	-112.26	Control	Control	Eastern Nevada	UT	83712	2009	7	8160	45	204999	261	193.955	39	6.75	1.5	0.75	1	4	0	0	6	21	30	6	7	No	None	2845
493184205	38.1552	-111.949	Control	Control	Eastern Nevada	UT	84205	2010	4	7330	47	41365	100	224.765	32	4.75	1.5	1	1	5	2	1	12	6	12	6	7	No	None	1174
493184749	38.1904	-112.097	Control	Control	Eastern Nevada	UT	84749	2015	9	6390	66	204999	213	87.516	10	15	6	0.5	4	0	0	0	4	0	0		3	No	None	5074
493184756	38.2164	-112.089	Control	Control	Eastern Nevada	UT	84756	2011	11	7250	37	204999	257	128.309	19	18	3	1.75	0.25	2	0	0	0	3	0		7	No	None	6390
493185147	38.1692	-112.083	Control	Control	Eastern Nevada	UT	85147	2016	10	6630	23	204999	204	298.249	58	26.75	4	0.75	1.75	18	2	1	4	0	8		6	No	None	2625
493188242	38.4826	-112.263	Control	Control	Eastern Nevada	UT	88242	2010	5	7400	55	204999	109	159.026	36	5.75	5.75	1	3.25	6	2	0	6	0	0		6	No	None	1155
16313032	42.1572	-113.639	Use	Cache	Southern Idaho	ID	3032	2014	10	6182	6	233999	210	29.4393	9	4	4.25	2	3.75	86	14	19	0	0	4	0	6	No	None	60
16313038	42.1161	-113.62	Use	Cache	Southern Idaho	ID	3038	2013	4	5383	3	43020	56	217.878	30	25.3333	5.66667	24	7	28	6	4	0	0	0	0	1	Yes	Domestic animal/livestock (includes grazing)	0
16313039	42.1163	-113.622	Use	Cache	Southern Idaho	ID	3039	2013	4	5381	3	43020	82	333.391	44	46.3333	3.66667	26	12.6667	12	6	1	0	0	0	0	1	Yes	Domestic animal/livestock (includes grazing)	10
16313062	41.9989	-113.724	Use	Cache	Southern Idaho	ID	3062	2013	10	6225		46000	0	0	0	0	11.25	1.5	27.5	6	3	2	0	0	0	0	1	Yes	Domestic animal/livestock (includes grazing)	-79
16313063	41.9969	-113.732	Use	Cache	Southern Idaho	ID	3063	2013	10	6068	7	43020	0	0	0	0.25	16	9.75	23.25	10	1	0	0	0	0	0	2	Yes	Domestic animal/livestock (includes grazing)	-331
16313064	41.9978	-113.728	Use	Cache	Southern Idaho	ID	3064	2013	11	6144	10	43020	0	0	0	0	17.25	1.5	29.75	1	1	3	0	0	0	0	1	Yes	Fire damage (from crown and ground fire, either prescribed or natural	-572
16313065	42.0027	-113.732	Use	Cache	Southern Idaho	ID	3065	2013	4	6297	17	233999	150	37.5192	1	7.75	3.5	2	11.25	12	4	10	0	4	3	0	6	No	None	-151
16313066	41.9979	-113.733	Use	Cache	Southern Idaho	ID	3066	2013	10	6125	6	233999	87	9.124	0	0.25	4.5	6	21.75	9	2	3	0	0	0	0	1	Yes	Domestic animal/livestock (includes grazing)	-187
16313067	41.9952	-113.737	Use	Cache	Southern Idaho	ID	3067	2013	11	6025	8	43020	0	0	0	0	9	4.75	37.75	10	8	1	0	0	0	0	3	Yes	Domestic animal/livestock (includes grazing)	-498
16313068	41.9988	-113.731	Use	Cache	Southern Idaho	ID	3068	2013	4	6136	10	233999	0	0	0	0.25	2	1.5	28	2	4	0	0	0	1	0	6	No	None	-268
16313069	41.994	-113.728	Use	Cache	Southern Idaho	ID	3069	2013	4	6207		46200	0	0	0	0	21	3	29.25	2	0	0	0	0	0	0	7	Yes	Fire damage (from crown and ground fire, either prescribed or natural	-429
16313070	42.0099	-113.73	Use	Cache	Southern Idaho	ID	3070	2014	10	6572	43	233999	320	241.113	44	14.75	0.75	0.75	2.5	52	46	11	1	2	0	0	7	No	None	7
16313071	41.997	-113.734	Use	Cache	Southern Idaho	ID	3071	2013	10	6088	15	43020	0	0	0	0	6.75	8.75	31.25	10	9	1	0	0	0	0	1	Yes	Domestic animal/livestock (includes grazing)	-230
16313072	41.9925	-113.732	Use	Cache	Southern Idaho	ID	3072	2013	11	6194	7	233999	0	0	0	0.25	6.5	18.75	45.25	2	4	1	0	0	0	0	5	Yes	Domestic animal/livestock (includes grazing)	-382
16313073	41.9981	-113.727	Use	Cache	Southern Idaho	ID	3073	2013	10	6179	17	43020	0	0	0	0	3.2	4.2	18.2	0	0	0	1	0	0	0	1	Yes	Domestic animal/livestock (includes grazing)	-676
16313074	41.9951	-113.726	Use	Cache	Southern Idaho	ID	3074	2013	10	6213		46000	140	0	0	11.25	25.5	4.75	26.75	17	4	1	0	0	0	0	5	Yes	Domestic animal/livestock (includes grazing)	-494
16313075	41.9961	-113.729	Use	Cache	Southern Idaho	ID	3075	2013	4	6147	9	43020	0	0	0	0	10.5	2.75	27.5	5	1	0	0	0	0	0	7	Yes	Fire damage (from crown and ground fire, either prescribed or natural	-632
16313076	41.9915	-113.735	Use	Cache	Southern Idaho	ID	3076	2013	11	6168	17	233999	0	0	0	0	9	10.5	59.75	4	4	0	0	0	0	0	5	Yes	Domestic animal/livestock (includes grazing)	-425
16313077	41.9951	-113.732	Use	Cache	Southern Idaho	ID	3077	2013	11	6160	19	233999	67	11.9024	2	0	7.25	1.25	32.25	12	19	8	0	0	0	0	4	No	None	-538
16313078	41.9991	-113.727	Use	Cache	Southern Idaho	ID	3078	2013	10	6235	8	233999	42	3.8793	4	1.75	11.5	4.25	24	7	4	1	1	0	0	0	4	Yes	Domestic animal/livestock (includes grazing)	-589
16313079	41.9939	-113.725	Use	Cache	Southern Idaho	ID	3079	2013	10	6230		43020	0	0	0	0	19.5	5.25	27.5	14	5	0	0	0	0	0	5	Yes	Domestic animal/livestock (includes grazing)	-360
16313080	42.0001	-113.729	Use	Cache	Southern Idaho	ID	3080	2013	11	6147	4	43020	0	0	0	0	6.75	1.5	33.25	2	1	0	0	0	0	0	4	Yes	Fire damage (from crown and ground fire, either prescribed or natural	-429
16313081	41.9965	-113.723	Use	Cache	Southern Idaho	ID	3081	2013	10	6210		46002	0	0	0	0	18.75	0.75	16.25	17	2	0	0	0	0	0	5	Yes	Domestic animal/livestock (includes grazing)	-649
16313082	41.9925	-113.737	Use	Cache	Southern Idaho	ID	3082	2013	11	6112	10	233999	0	0	0	0	5.75	13.5	56.75	7	0	3	1	0	0	0	5	Yes	Domestic animal/livestock (includes grazing)	-632
16313083	41.9945	-113.729	Use	Cache	Southern Idaho	ID	3083	2013	4	6189		46200	0	0	0	0	22.5	3	33.75	1	0	0	0	0	0	0	7	Yes	Fire damage (from crown and ground fire, either prescribed or natural	-534
16313084	41.9992	-113.733	Use	Cache	Southern Idaho	ID	3084	2013	11	6148	9	233999	79	15.5072	2	6.5	5.25	1.75	13.25	9	2	0	0	1	0	0	4	No	None	-11
16313085	42.0149	-113.737	Use	Cache	Southern Idaho	ID	3085	2014	10	6248	28	43020	114	8.8215	4	0.75	3	1.5	8.75	6	4	1	0	0	0	0	6	No	None	-420
16313086	41.9961	-113.736	Use	Cache	Southern Idaho	ID	3086	2013	11	6066		46001	0	0	0	0	2.25	1.25	43.25	6	1	0	0	0	0	0	2	No	None	-406
16313087	41.996	-113.733	Use	Cache	Southern Idaho	ID	3087	2013	11	6095	16	233999	0	0	0	0	8.5	2.75	35.75	3	3	1	0	1	0	0	3	No	None	-348
16313088	42.0017	-113.73	Use	Cache	Southern Idaho	ID	3088	2013	11	6214	22	43020	0	0	0	0	3.5	8.75	28.25	1	3	7	0	1	0	0	5	No	None	-339
16313089	41.9966	-113.727	Use	Cache	Southern Idaho	ID	3089	2013	11	5791	8	43020	0	0	0	0	10.5	3.25	23.5	0	3	2	0	0	0	0	3	No	None	-199
16313090	41.9942	-113.737	Use	Cache	Southern Idaho	ID	3090	2013	11	6025	18	43020	0	0	0	0	11	7.5	49.5	10	0	0	0	2	0	0	4	Yes	Domestic animal/livestock (includes grazing)	-580
32013083	39.398	-117.827	Use	Cache	Central Nevada	Central_NV	3083	2015	7	5811		46100	0	0	0	0	23.5	0.25	5.25	21	5	0	0	0	0	0	7	No	None	-294
32013088	39.4064	-117.823	Use	Cache	Central Nevada	Central_NV	3088	2015	7	5844		46100	110	0	0	1.5	15.75	0.75	6	14	4	0	0	0	0	0	7	No	None	-332
32013090	39.4071	-117.822	Use	Cache	Central Nevada	Central_NV	3090	2015	7	5882		46100	0	0	0	0.25	16	0.25	4.25	13	4	0	0	0	0	0	7	No	None	-185
32013093	39.4079	-117.823	Use	Cache	Central Nevada	Central_NV	3093	2015	7	5938		46100	0	0	0	0	14	0.25	7.75	0	0	0	0	0	0	0	7	No	None	-370
32013094	39.4081	-117.812	Use	Cache	Central Nevada	Central_NV	3094	2015	7	6200		46003	270	0	0	9.25	16.75	1	6	18	1	0	0	0	0	0	7	No	None	-20
32013095	39.4082	-117.82	Use	Cache	Central Nevada	Central_NV	3095	2015	7	5919		46100	0	0	0	1.75	18.5	0.25	6.25	6	1	0	0	0	0	0	7	No	None	-109
32013096	39.4083	-117.821	Use	Cache	Central Nevada	Central_NV	3096	2015	7	5919		46100	0	0	0	0	18.75	0	14.25	20	2	0	0	0	0	0	7	No	None	-156
32013097	39.4084	-117.819	Use	Cache	Central Nevada	Central_NV	3097	2015	7	5957		46100	0	0	0	0	17.5	0	12	15	9	0	0	0	0	0	7	No	None	-94
32013098	39.4088	-117.81	Use	Cache	Central Nevada	Central_NV	3098	2015	7	6266		46003	104	0	0	6.25	26.5	1	6.5	13	7	0	0	0	0	0	7	No	None	14
32013099	39.4089	-117.82	Use	Cache	Central Nevada	Central_NV	3099	2015	7	5986		46100	0	0	0	0	19.5	0.25	18.75	17	3	0	0	0	0	0	7	No	None	-156
32013100	39.4091	-117.818	Use	Cache	Central Nevada	Central_NV	3100	2015	7	6037		46100	0	0	0	0	14.25	0.25	11.5	0	0	0	0	0	0	0	7	No	None	-175
32013101	39.4091	-117.822	Use	Cache	Central Nevada	Central_NV	3101	2015	7	5960		46100	0	0	0	0	16.75	1	8.75	6	4	0	0	0	0	0	7	No	None	-307
32013112	39.3115	-117.802	Use	Cache	Central Nevada	Central_NV	3112	2015	9	6374	25	44100	128	66.2883	20	18.75	2.25	2.5	3.25	7	4	3	2	1	0	0	5	No	None	98
32013113	39.3123	-117.802	Use	Cache	Central Nevada	Central_NV	3113	2015	9	6340	23	44109	158	117.819	32	20	4.25	1	3.5	23	3	2	0	0	0	0	5	No	None	72
32013114	39.3173	-117.79	Use	Cache	Central Nevada	Central_NV	3114	2015	9	6644	12	44100	78	143.279	40	26.25	2	0.75	1.5	46	11	3	0	0	0	0	3	No	None	381
32013115	39.3174	-117.789	Use	Cache	Central Nevada	Central_NV	3115	2015	9	6670	35	44112	99	121.322	24	19.25	4.5	1	3.5	91	20	2	1	4	0	0	3	No	None	516
32013116	39.3176	-117.787	Use	Cache	Central Nevada	Central_NV	3116	2015	9	6740	53	44109	87	29.5123	19	8	23	1	3	23	13	1	0	1	0	0	3	No	None	604
32013117	39.3184	-117.788	Use	Cache	Central Nevada	Central_NV	3117	2015	9	6704	50	44100	195	92.1556	11	12.75	23	1	4.5	65	21	10	0	3	0	0	2	No	None	585
32013118	39.3187	-117.789	Use	Cache	Central Nevada	Central_NV	3118	2015	9	6666	17	44100	80	90.9187	22	15.25	5.5	1	1.5	35	6	6	0	0	0	0	2	No	None	299
32013119	39.3195	-117.791	Use	Cache	Central Nevada	Central_NV	3119	2015	9	6652	15	44100	90	92.5318	26	20.5	2.75	0	1.25	9	4	0	0	0	0	0	4	No	None	316
32013120	39.3197	-117.789	Use	Cache	Central Nevada	Central_NV	3120	2015	9	6676	19	44100	132	118.181	28	23.75	4.5	1	1.5	32	7	8	1	1	0	0	4	No	None	225
32153084	39.3802	-117.652	Use	Cache	Central Nevada	Central_NV	3084	2015	10	6790		46100	0	0	0	0.4	15	0.8	1.8	7	2	1	0	0	0	0	1	No	None	-181
32153085	39.3805	-117.651	Use	Cache	Central Nevada	Central_NV	3085	2015	10	6790		46000	0	0	0	0.25	15	1	1	15	2	0	0	0	0	0	3	No	None	-193
32153086	39.3813	-117.653	Use	Cache	Central Nevada	Central_NV	3086	2015	6	6839	15	44106	9	0	0	1	17	1	10	35	3	1	0	0	1	0	2	No	None	-98
32153087	39.3817	-117.651	Use	Cache	Central Nevada	Central_NV	3087	2015	10	6810		46000	0	0	0	1	10.5	1.25	1.25	34	9	4	3	1	0	0	3	No	None	-72
32153100	39.3029	-117.627	Use	Cache	Central Nevada	Central_NV	3100	2015	7	6702		44101	68	0	6	13.25	17	0	1.5	97	4	0	0	0	0	0	8	No	None	58
32333124	39.0092	-114.191	Use	Cache	Eastern Nevada	Eastern_NV	3124	2013	8	6268	6	44132	65	84.1875	17	24	2	0	10	8	1	0	0	0	0	0	5	No	None	459
32333135	39.0154	-114.197	Use	Cache	Eastern Nevada	Eastern_NV	3135	2013	9	6340	6	44108	69	34.0505	11	4.25	9.75	0.25	20	23	3	8	0	0	0	0	2	No	None	-9
32333139	39.0168	-114.194	Use	Cache	Eastern Nevada	Eastern_NV	3139	2013	9	6301		44108	0	0	0	0	5	0.75	35.75	12	3	10	0	0	0	0	2	No	None	42
32333140	39.0156	-114.196	Use	Cache	Eastern Nevada	Eastern_NV	3140	2013	9	6318	8	44108	58	56.9056	19	7.75	3.75	0.5	16.25	4	0	1	0	0	0	0	3	No	None	23
32333146	38.9392	-114.791	Use	Cache	Eastern Nevada	Eastern_NV	3146	2013	9	6951	14	44102	117	207.852	22	11	1.75	0.75	1.75	21	8	0	0	0	0	0	5	Yes	Drought	317
32333147	38.9374	-114.793	Use	Cache	Eastern Nevada	Eastern_NV	3147	2013	9	6946	9	44102	101	115.83	22	10.75	5.5	0	1.25	35	5	0	0	0	0	0	4	No	None	127
32333148	38.9433	-114.79	Use	Cache	Eastern Nevada	Eastern_NV	3148	2013	9	6932	5	44103	104	177.006	22	20.25	1	0.75	1	55	6	6	0	1	0	0	5	Yes	Drought	322
32333150	38.9472	-114.791	Use	Cache	Eastern Nevada	Eastern_NV	3150	2013	9	6932	3	44102	250	93.3182	9	7.5	7.5	0.5	1.75	29	0	0	0	0	0	0	3	No	None	126
32333151	38.9393	-114.79	Use	Cache	Eastern Nevada	Eastern_NV	3151	2013	9	6972	6	44102	141	257.451	25	19.5	1.25	1	1	9	0	0	0	0	0	0	5	Yes	Drought	409
32333152	38.9385	-114.786	Use	Cache	Eastern Nevada	Eastern_NV	3152	2013	9	7001	11	44102	169	190.143	12	12.25	2	0.75	1.25	34	3	0	0	0	0	0	5	Yes	Drought	735
32333154	38.9469	-114.787	Use	Cache	Eastern Nevada	Eastern_NV	3154	2013	9	6961	3	44103	99	124.707	21	16.25	7.75	1	1.75	13	2	1	0	0	0	0	5	Yes	Drought	357
32333155	38.9423	-114.793	Use	Cache	Eastern Nevada	Eastern_NV	3155	2013	9	6905	10	44102	250	311.97	23	27	1.25	0.5	1	6	1	2	0	0	0	0	3	Yes	Drought	179
16313034	42.1566	-113.641	Use	Forage	Southern Idaho	ID	3034	2014	10	6211	23	233999	108	132.274	29	10.3333	2.33333	1	2.33333	25	4	0	0	0	0	0	6	No	None	37
16313035	42.1557	-113.641	Use	Forage	Southern Idaho	ID	3035	2014	10	6190	38	233999	82	96.1223	28	11.25	5	0.75	4.25	42	10	0	0	0	0	0	6	No	None	73
16313042	42.038	-113.713	Use	Forage	Southern Idaho	ID	3042	2013	4	6209	11	233999	101	60.3264	23	22	15.75	1	19.25	31	4	0	0	0	0	0	5	No	None	38
16313043	42.0382	-113.716	Use	Forage	Southern Idaho	ID	3043	2014	10	6219	12	233999	146	95.4948	42	15	6	1	2.5	40	20	2	0	0	0	0	5	No	None	4
16313044	42.0381	-113.714	Use	Forage	Southern Idaho	ID	3044	2013	4	6191	24	233999	82	59.4197	10	14.5	17.25	1.25	9	16	6	7	0	0	0	0	5	No	None	53
16313045	42.0389	-113.716	Use	Forage	Southern Idaho	ID	3045	2014	10	6256	16	233999	142	67.182	28	6	6.5	1.25	1.5	24	10	3	0	0	0	0	5	No	None	0
16313048	42.0339	-113.746	Use	Forage	Southern Idaho	ID	3048	2014	10	6297	20	233999	83	110.609	33	30	4.75	1	1.25	28	1	3	0	0	0	0	6	No	None	438
16313049	42.0324	-113.741	Use	Forage	Southern Idaho	ID	3049	2013	4	6285	20	233999	81	86.4132	20	28.25	17	1	11.25	33	10	0	0	0	0	0	5	No	None	84
16313050	42.0363	-113.748	Use	Forage	Southern Idaho	ID	3050	2014	10	6352	20	233999	71	52.0331	19	15.25	8.25	1	2.25	13	0	0	0	0	0	0	6	No	None	405
16313051	42.0369	-113.748	Use	Forage	Southern Idaho	ID	3051	2014	10	6358	8	233999	86	62.8692	11	13	14.25	1.25	7	18	2	0	0	0	0	0	1	No	None	380
16313052	42.0314	-113.743	Use	Forage	Southern Idaho	ID	3052	2013	4	6173	25	233999	102	146.927	29	34.5	16.5	1	8.25	29	5	1	0	0	0	0	5	No	None	199
16313053	42.0351	-113.748	Use	Forage	Southern Idaho	ID	3053	2014	10	6247	15	233999	76	114.546	33	31.5	6	1	1	19	1	0	0	0	0	0	6	No	None	334
16313054	42.0304	-113.743	Use	Forage	Southern Idaho	ID	3054	2013	4	6160	20	233999	74	70.1993	15	17.75	11.75	1.25	4.25	9	0	0	0	0	0	0	5	No	None	122
16313055	42.0358	-113.747	Use	Forage	Southern Idaho	ID	3055	2014	10	6374	25	233999	91	185.732	36	28.75	2.75	1	2.25	12	2	2	0	0	0	0	2	No	None	200
16313056	42.0359	-113.745	Use	Forage	Southern Idaho	ID	3056	2014	10	6509	32	233999	121	246.004	40	23	2.25	1	2.75	24	2	3	0	0	0	0	6	No	None	572
16313057	42.0336	-113.742	Use	Forage	Southern Idaho	ID	3057	2013	4	6352	24	233999	59	117.549	39	48.75	3.75	1	6.75	54	8	0	0	0	0	0	5	No	None	282
16313058	42.0324	-113.742	Use	Forage	Southern Idaho	ID	3058	2013	4	6238	21	233999	78	98.9266	30	35.25	15.25	1	9.75	43	3	0	0	0	0	0	5	No	None	189
16313059	42.0345	-113.745	Use	Forage	Southern Idaho	ID	3059	2014	10	6328	35	233999	73	184.172	45	35.25	2.75	1	1.5	24	3	2	0	0	0	0	6	No	None	504
16313060	42.0332	-113.747	Use	Forage	Southern Idaho	ID	3060	2014	10	6184	16	233999	93	108.186	37	26.75	3	1	1	19	2	0	0	0	0	0	6	No	None	315
32013067	39.5543	-117.509	Use	Forage	Central Nevada	Central_NV	3067	2015	8	6099		202999	180	0	0	3.25	22.25	1.25	1	8	1	2	0	0	0	0	5	No	None	10
32013068	39.5556	-117.506	Use	Forage	Central Nevada	Central_NV	3068	2015	8	6095	16	202999	155	76.2248	0	11	6.2	1.4	1	4	0	0	0	0	0	0	5	No	None	-609
32013069	39.5638	-117.502	Use	Forage	Central Nevada	Central_NV	3069	2015	6	6011		46100	0	0	0	0	25.5	1	1	9	5	2	0	0	0	0	4	No	None	0
32013070	39.5742	-117.497	Use	Forage	Central Nevada	Central_NV	3070	2015	6	6163	17	44106	166	122.966	10	12.5	7.75	0.75	1	4	1	0	1	0	0	0	6	No	None	65
32013073	39.5402	-117.571	Use	Forage	Central Nevada	Central_NV	3073	2015	7	6140	7	44100	115	60.0584	37	25.75	3.5	1	1.25	14	1	0	0	0	0	0	7	No	None	117
32013074	39.5454	-117.57	Use	Forage	Central Nevada	Central_NV	3074	2015	6	6062		233999	53	0	2	2	24.5	1	3	20	5	0	0	0	0	0	7	No	None	294
32013077	39.5415	-117.576	Use	Forage	Central Nevada	Central_NV	3077	2015	6	6106	18	44106	112	46.0558	25	16.75	6.75	1	1.5	68	5	0	0	0	0	0	7	No	None	75
32013080	39.4499	-117.71	Use	Forage	Central Nevada	Central_NV	3080	2015	10	5995		9999999	0	0	0	0.2	14	0.8	2.4	19	9	1	1	0	0	0	1	No	None	-348
32013106	39.2422	-117.727	Use	Forage	Central Nevada	Central_NV	3106	2015	9	7285	20	44100	51	78.8726	35	19.75	8	1	2.25	11	7	1	0	0	0	0	7	No	None	4547
32013107	39.2426	-117.729	Use	Forage	Central Nevada	Central_NV	3107	2015	10	7206	15	44112	52	58.3716	16	14	28.25	1.5	8	11	6	1	0	0	0	0	3	No	None	4711
32013110	39.3113	-117.804	Use	Forage	Central Nevada	Central_NV	3110	2015	9	6361	22	44100	266	107.285	25	17.75	1.75	1.25	3.25	33	7	2	0	3	0	1	5	Yes	Disease damage to trees, including seedlings and saplings	104
32013111	39.3113	-117.805	Use	Forage	Central Nevada	Central_NV	3111	2015	9	6300	25	44100	170	153.475	36	28.25	1.5	1.5	3	19	5	7	1	0	0	0	5	No	None	92
32013126	39.2494	-117.805	Use	Forage	Central Nevada	Central_NV	3126	2015	6	6066	18	44100	275	52.7049	15	12.5	7.75	1	5.75	63	9	1	0	0	0	0	5	No	None	187
32153083	39.3697	-117.657	Use	Forage	Central Nevada	Central_NV	3083	2015	10	6880		46100	0	0	0	0	15.8	0.8	12.2	32	10	0	0	0	0	0	1	No	None	-118
32153095	39.3003	-117.632	Use	Forage	Central Nevada	Central_NV	3095	2015	7	6928	40	44100	210	76.0173	34	20	2.5	0.5	2	61	29	9	1	1	1	0	7	No	None	625
32153101	39.3043	-117.627	Use	Forage	Central Nevada	Central_NV	3101	2015	7	6687	8	44101	119	36.6995	21	14	13.25	0.25	1.25	27	4	0	0	0	0	0	8	No	None	98
32153102	39.3045	-117.63	Use	Forage	Central Nevada	Central_NV	3102	2015	7	6793	12	44101	172	161.423	28	32.5	3.25	0	1.25	11	2	0	1	0	0	0	8	No	None	269
32153103	39.3057	-117.628	Use	Forage	Central Nevada	Central_NV	3103	2015	7	6760	16	44100	210	117.741	54	29.25	1.75	0	1.5	93	9	0	0	0	0	0	8	No	None	348
32153106	39.2678	-117.633	Use	Forage	Central Nevada	Central_NV	3106	2015	9	6759		46003	172	0	3	6.25	14.25	1	1.5	66	23	1	0	0	0	0	6	No	None	236
32153107	39.2719	-117.637	Use	Forage	Central Nevada	Central_NV	3107	2015	9	7000	34	44100	165	184.733	53	29.25	1	0.25	3.5	70	13	11	2	3	0	0	7	No	None	710
32153108	39.2882	-117.624	Use	Forage	Central Nevada	Central_NV	3108	2015	8	6648	10	44101	242	201.06	22	25.25	5.5	0.5	1.25	26	0	1	0	0	1	0	7	Yes	Disease damage	374
32153109	39.2892	-117.624	Use	Forage	Central Nevada	Central_NV	3109	2015	8	6643	13	44100	105	87.7793	34	26.25	8.75	0.75	1	15	2	0	0	0	0	0	7	No	None	244
32013084	39.4039	-117.812	Use	Nest	Central Nevada	Central_NV	3084	2015	9	6240	12	44101	158	105.858	40	23.5	5	1	8.25	32	5	5	0	1	0	0	7	No	None	24
32013085	39.4044	-117.813	Use	Nest	Central Nevada	Central_NV	3085	2015	9	6200	50	44101	156	52.5358	28	13.5	5	1	5.75	14	2	1	0	0	0	0	7	No	None	42
32013086	39.405	-117.812	Use	Nest	Central Nevada	Central_NV	3086	2015	9	6216	32	44101	190	64.6895	11	8.75	6	1	2.5	6	0	1	0	2	0	0	7	No	None	7
32013087	39.4068	-117.813	Use	Nest	Central Nevada	Central_NV	3087	2015	7	6164	20	44101	78	29.8058	19	8	14.75	1	2.5	13	1	0	0	0	0	0	7	No	None	2
32013089	39.4068	-117.812	Use	Nest	Central Nevada	Central_NV	3089	2015	7	6200	23	44101	95	40.4	26	8	18.25	1	5.25	9	2	0	0	0	0	0	7	No	None	5
32013091	39.4074	-117.812	Use	Nest	Central Nevada	Central_NV	3091	2015	7	6195	27	44101	162	116.717	34	24.25	3.5	1	5.25	48	4	0	0	0	0	0	7	No	None	64
32013092	39.4077	-117.81	Use	Nest	Central Nevada	Central_NV	3092	2015	7	6220	27	44101	185	66.8128	18	12.75	5.5	1	5.25	7	2	0	0	0	0	0	7	No	None	89
32013104	39.242	-117.726	Use	Nest	Central Nevada	Central_NV	3104	2015	10	7365	18	44112	46	81.0743	25	16.25	12	1	5	48	12	3	0	0	0	0	4	No	None	4465
32013105	39.2422	-117.725	Use	Nest	Central Nevada	Central_NV	3105	2015	9	7422	26	44101	130	132.65	48	36.25	3.25	1	1.5	89	7	0	0	0	1	0	7	No	None	4345
32013123	39.2502	-117.806	Use	Nest	Central Nevada	Central_NV	3123	2015	6	6034	36	44100	152	47.3895	17	11.5	5.75	1	3.75	52	5	0	0	0	0	0	5	No	None	152
32153076	39.3634	-117.656	Use	Nest	Central Nevada	Central_NV	3076	2015	10	7075	30	44100	158	151.71	38	29.5	1	0.25	2.75	40	1	1	0	0	2	0	5	No	None	80
32153082	39.3676	-117.66	Use	Nest	Central Nevada	Central_NV	3082	2015	10	6920	12	44106	100	193.888	38	20.25	4	1	2.25	112	12	5	1	2	0	0	3	No	None	10
32153090	39.2984	-117.63	Use	Nest	Central Nevada	Central_NV	3090	2015	8	6822	35	44131	250	203.75	30	31.25	1.5	1	2.75	29	11	6	0	1	2	0	7	Yes	Disease damage	354
32153091	39.2991	-117.63	Use	Nest	Central Nevada	Central_NV	3091	2015	7	6759	30	44100	295	248.189	51	26.25	4.75	0	2	55	4	0	1	1	0	0	7	No	None	695
32153092	39.2992	-117.629	Use	Nest	Central Nevada	Central_NV	3092	2015	7	6721	10	44100	133	183.53	37	21.25	1.5	0.25	1.5	114	16	0	0	1	0	0	7	Yes	Disease damage to trees, including seedlings and saplings	559
32153093	39.2998	-117.627	Use	Nest	Central Nevada	Central_NV	3093	2015	7	6647	12	44100	142	152.894	41	35	4.5	0	1	47	10	0	0	0	0	0	7	No	None	380
32153094	39.2999	-117.631	Use	Nest	Central Nevada	Central_NV	3094	2015	7	6789	14	44100	118	138.805	35	26.75	1	0.25	2.25	37	10	0	0	1	0	0	7	No	None	711
32153096	39.3004	-117.628	Use	Nest	Central Nevada	Central_NV	3096	2015	7	6702	8	44101	115	132.795	33	41.25	6.75	0	1	68	5	0	0	0	0	0	7	No	None	524
32153097	39.3005	-117.63	Use	Nest	Central Nevada	Central_NV	3097	2015	7	6749	15	44100	162	200.13	45	46.25	2	0	1	47	0	0	0	0	0	0	7	No	None	670
32153098	39.3016	-117.631	Use	Nest	Central Nevada	Central_NV	3098	2015	7	6798	10	44106	85	116.238	29	26.75	4	0	1.25	44	5	0	1	1	1	0	7	Yes	Disease damage to trees, including seedlings and saplings	508
32153099	39.3029	-117.629	Use	Nest	Central Nevada	Central_NV	3099	2015	7	6739	11	44101	147	46.8962	27	29	10.5	0	1.5	81	7	1	0	0	0	0	8	No	None	223
32153110	39.2972	-117.63	Use	Nest	Central Nevada	Central_NV	3110	2015	8	7042	45	44106	205	144.851	25	27	3.25	1	3.25	19	1	4	0	0	0	0	7	Yes	Disease damage to trees, including seedlings and saplings	604
32153113	39.2459	-117.665	Use	Nest	Central Nevada	Central_NV	3113	2015	8	6783	21	44132	167	127.255	28	27.75	4.5	1	2.25	11	0	1	0	0	0	0	5	Yes	Disease damage to trees, including seedlings and saplings	252
32153114	39.2476	-117.667	Use	Nest	Central Nevada	Central_NV	3114	2015	8	7009	15	44132	318	189.613	44	28.75	6	0.5	1.75	63	5	1	0	1	0	0	6	Yes	Disease damage to trees, including seedlings and saplings	452
32153115	39.2489	-117.668	Use	Nest	Central Nevada	Central_NV	3115	2015	8	7104	40	44132	198	209.29	40	25.75	3.25	0.75	1.25	92	11	1	1	0	0	0	6	Yes	Disease damage	532
32153116	39.2498	-117.668	Use	Nest	Central Nevada	Central_NV	3116	2015	8	7133	20	44132	392	205.126	39	27.5	5.5	1.25	1	15	3	0	0	0	0	0	6	Yes	Disease damage	581
32153117	39.2514	-117.667	Use	Nest	Central Nevada	Central_NV	3117	2015	8	7270	30	44132	272	157.68	41	26	4	0.25	1.75	64	2	3	1	0	1	1	6	Yes	Disease damage	647
32153118	39.2514	-117.666	Use	Nest	Central Nevada	Central_NV	3118	2015	8	7464	17	44101	265	130.212	32	23.5	7	0.25	1.5	20	4	0	1	0	0	1	6	Yes	Disease damage	557
32333118	39.0091	-114.189	Use	Nest	Eastern Nevada	Eastern_NV	3118	2013	8	6232	6	44111	74	121.242	38	32.25	2.25	1	7	78	8	2	0	0	0	0	4	No	None	363
32333119	39.0076	-114.191	Use	Nest	Eastern Nevada	Eastern_NV	3119	2013	8	6274	7	44107	98	146.994	15	36	1	0	8	16	0	0	0	0	0	0	5	No	None	390
32333120	39.0071	-114.192	Use	Nest	Eastern Nevada	Eastern_NV	3120	2013	8	6293	7	44131	68	106.313	30	25.5	1.25	0	17.75	53	7	0	0	0	0	0	4	No	None	414
32333121	39.0096	-114.191	Use	Nest	Eastern Nevada	Eastern_NV	3121	2013	8	6267	7	44132	74	154.1	42	24.25	1	0	21.25	13	7	3	0	0	0	0	5	No	None	632
32333122	39.0098	-114.188	Use	Nest	Eastern Nevada	Eastern_NV	3122	2013	9	6212	10	44108	83	135.852	35	28.5	1.75	1.5	5.5	42	13	5	0	0	0	0	3	No	None	422
32333123	39.0104	-114.189	Use	Nest	Eastern Nevada	Eastern_NV	3123	2013	9	6245	15	44103	62	96.8137	25	22.75	3	1	4.75	92	45	12	0	0	1	0	4	No	None	521
32333125	39.0078	-114.191	Use	Nest	Eastern Nevada	Eastern_NV	3125	2013	8	6287	14	44132	148	232.67	63	40	1	0	7	14	0	0	0	0	0	0	5	No	None	445
32333126	39.0064	-114.188	Use	Nest	Eastern Nevada	Eastern_NV	3126	2013	8	6241	15	44105	74	96.1954	36	19.8	1	0.8	7.8	37	3	3	0	0	0	0	4	No	None	152
32333127	39.0096	-114.187	Use	Nest	Eastern Nevada	Eastern_NV	3127	2013	9	6212	12	44108	113	258.924	34	27	15	1	13	43	6	3	0	0	0	0	3	Yes	Insect damage to trees, including seedlings and saplings	372
32333128	39.008	-114.19	Use	Nest	Eastern Nevada	Eastern_NV	3128	2013	8	6267	10	44106	114	141.966	34	29.25	1.25	0	16.25	19	2	0	0	0	0	0	5	Yes	Drought	459
32333130	39.0081	-114.193	Use	Nest	Eastern Nevada	Eastern_NV	3130	2013	8	6316	8	44106	101	126.276	35	22.4	1	0.2	12.4	27	4	2	0	0	0	0	5	Yes	Drought	514
32333131	39.0094	-114.187	Use	Nest	Eastern Nevada	Eastern_NV	3131	2013	9	6212	10	44108	83	108.383	41	25	1	1	4	17	2	0	0	0	0	0	3	Yes	Insect damage to trees, including seedlings and saplings	417
32333134	39.014	-114.197	Use	Roost	Eastern Nevada	Eastern_NV	3134	2013	9	6343	3	44108	213	106.029	21	19	2	0	17.75	27	13	6	0	0	0	0	2	No	None	144
32333136	39.0142	-114.198	Use	Roost	Eastern Nevada	Eastern_NV	3136	2013	9	6362	4	44108	74	125.522	32	26.5	1.75	0	12.5	44	11	3	0	0	0	4	3	No	None	119
32333143	39.0142	-114.199	Use	Roost	Eastern Nevada	Eastern_NV	3143	2013	9	6397	5	44108	74	71.2096	24	14.25	1.25	0.25	6	27	2	2	0	0	0	0	3	No	None	48
